# Supplementary material for: 4-Amino-N-(4,6-dimethyl­pyrimidin-2-yl)benzene­sulfonamide–benzoic acid (1/1)
Source: Acta Crystallogr Sect E Struct Rep Online. 2010 Aug 28;66(Pt 9):o2430. doi: 10.1107/S1600536810034094 (PMC3008015; doi:10.1107/S1600536810034094)
Supplement: Supplementary file 2 [file e-66-o2430-Isup2.hkl]

#
# h,k,l, Fc-squared, Fo-squared, sigma(Fo-squared) and status flag
#
data_I
_shelx_title '  _cd0139'
_shelx_refln_list_code          4
_shelx_F_calc_maximum      325.04
_exptl_crystal_F_000      1680.00
_reflns_d_resolution_high  0.7696
 
loop_
 _symmetry_equiv_pos_as_xyz
 'x, y, z'
 'x+1/2, -y+1/2, -z'
 '-x, y+1/2, -z+1/2'
 '-x+1/2, -y, z+1/2'
 '-x, -y, -z'
 '-x-1/2, y-1/2, z'
 'x, -y-1/2, z-1/2'
 'x-1/2, y, -z-1/2'
 
_cell_length_a    15.2032
_cell_length_b    14.0063
_cell_length_c    18.0150
_cell_angle_alpha  90.000
_cell_angle_beta   90.000
_cell_angle_gamma  90.000
 
_shelx_F_squared_multiplier     1.000
 
loop_
 _refln_index_h
 _refln_index_k
 _refln_index_l
 _refln_F_squared_calc
 _refln_F_squared_meas
 _refln_F_squared_sigma
 _refln_observed_status
   2   0   0      452.66      402.72     34.81 o
   4   0   0     2138.99     2412.27    115.98 o
   6   0   0     8707.67     8277.07    374.90 o
   8   0   0    20381.93    22434.44    192.69 o
  10   0   0     1300.43     1143.68     38.42 o
  12   0   0     2043.55     2167.24     83.46 o
  14   0   0     6767.75     6650.15    150.72 o
  16   0   0      737.09      774.15    119.95 o
  18   0   0     2107.83     2578.00    208.52 o
   2   1   0    20307.06    19327.72    198.30 o
   4   1   0    31522.28    30594.95    670.49 o
   6   1   0     4406.67     4415.16     98.70 o
   8   1   0     1620.09     1658.60     40.08 o
  10   1   0      111.69      114.77     15.53 o
  12   1   0        4.40       13.92      6.26 o
  14   1   0      184.75      219.98     32.76 o
  16   1   0       56.85       58.06     10.40 o
  18   1   0      161.84      158.68     17.52 o
   0   2   0     9100.59     8975.08     76.74 o
   2   2   0     4483.31     3963.54     89.85 o
   4   2   0       16.54        0.85      8.69 o
   6   2   0     2348.33     2146.96     73.73 o
   8   2   0      818.60      881.71     27.10 o
  10   2   0     2114.08     2160.13     85.36 o
  12   2   0       29.98       26.76      7.72 o
  14   2   0      343.87      318.00     24.91 o
  16   2   0        0.01       19.51      6.45 o
  18   2   0       10.88       24.08     10.80 o
   2   3   0    11796.85    10558.28    219.53 o
   4   3   0     5889.60     5368.37    145.77 o
   6   3   0    29934.82    30957.85   1085.90 o
   8   3   0     1099.40     1164.44     70.40 o
  10   3   0       22.82       26.94      8.07 o
  12   3   0      237.91      245.86     34.47 o
  14   3   0        1.24       10.22      6.32 o
  16   3   0       67.15       62.56     14.50 o
  18   3   0       29.28       44.73     13.07 o
   2   4   0    13451.79    11259.49    121.78 o
   4   4   0        8.12       16.36      3.85 o
   6   4   0      722.32      780.16     52.27 o
   8   4   0     6891.57     7778.62    631.25 o
  10   4   0     7695.98     7612.39    335.62 o
  12   4   0     1359.02     1499.83     63.86 o
  14   4   0     2448.13     2390.09     71.32 o
  16   4   0       23.12       30.37      8.89 o
  18   4   0     1176.12     1512.98     61.83 o
   4   5   0     1432.23     1316.19     27.66 o
   6   5   0     6872.92     7005.26    325.22 o
   8   5   0     1430.77     1702.53     43.88 o
  10   5   0     2092.47     1990.59    115.27 o
  12   5   0     2056.48     2368.60    113.75 o
  14   5   0      549.76      598.68     47.13 o
  16   5   0       55.17       49.85     17.22 o
  18   5   0      140.27      122.57     22.82 o
   0   6   0    17752.20    16364.24    175.05 o
   2   6   0     2791.52     2482.53     55.25 o
   4   6   0     9695.74    10927.96    217.32 o
   6   6   0      998.14     1073.83     40.93 o
   8   6   0      357.02      442.72     36.47 o
  10   6   0    16215.68    16753.89    182.92 o
  12   6   0      814.57      808.47    108.06 o
  14   6   0        3.44       11.04     11.09 o
  16   6   0      760.40      871.81     68.69 o
  18   6   0      416.84      513.46     57.97 o
   2   7   0     3499.80     3553.71     62.46 o
   4   7   0     4242.43     4329.51     57.93 o
   6   7   0    12989.05    14456.07    149.05 o
   8   7   0     1454.32     1547.48     50.67 o
  10   7   0     1216.21      840.37    246.05 o
  12   7   0       19.05       10.03      6.52 o
  14   7   0       67.41       41.94     17.01 o
  16   7   0       86.76       75.36     13.16 o
  18   7   0       42.07       16.80     12.31 o
   0   8   0    64340.39    69396.98    377.48 o
   2   8   0        8.51       11.26      4.69 o
   4   8   0     1923.54     1806.38     48.46 o
   6   8   0     1538.90     1740.66     55.47 o
   8   8   0     1711.14     1828.99     60.01 o
  10   8   0      100.57       87.06     18.81 o
  12   8   0     1794.02     1928.85    126.82 o
  14   8   0      413.24      328.77     61.61 o
  16   8   0        0.21        4.36      5.41 o
   2   9   0     2504.31     2734.57     49.30 o
   4   9   0       80.17       90.96     12.69 o
   6   9   0      435.37      435.60     45.14 o
   8   9   0       34.25       10.70     19.17 o
  10   9   0      209.79      179.72     30.53 o
  12   9   0     1302.06     1361.31    126.80 o
  14   9   0      513.51      465.84     54.56 o
  16   9   0        8.81        7.76     10.47 o
   0  10   0    17889.09    18114.20     83.89 o
   2  10   0     4362.22     4243.87     49.19 o
   4  10   0       59.66       72.72     12.95 o
   6  10   0        7.18       25.97      6.55 o
   8  10   0      906.20      726.68     77.59 o
  10  10   0     2475.03     2642.92    222.34 o
  12  10   0       21.57       25.51     13.06 o
  14  10   0     2159.37     2622.69    292.54 o
  16  10   0      419.26      375.78     52.09 o
   2  11   0     3383.67     3444.85     63.94 o
   4  11   0     3606.74     3475.08    172.17 o
   6  11   0     4402.67     4849.54    200.44 o
   8  11   0       92.87      112.95     15.99 o
  10  11   0        0.28       23.03     17.09 o
  12  11   0      646.35      717.03     90.24 o
  14  11   0      117.21      119.96     26.83 o
   0  12   0      323.02      389.40     50.98 o
   2  12   0      275.55      248.71     21.61 o
   4  12   0      262.00      267.27     22.08 o
   6  12   0      278.69      279.93     34.08 o
   8  12   0       27.30       47.44     11.53 o
  10  12   0       48.26       17.13      6.21 o
  12  12   0      505.48      508.10     55.03 o
  14  12   0        0.89       10.57      8.22 o
   2  13   0     1424.06     1531.63     34.90 o
   4  13   0     1846.48     1673.46     99.98 o
   6  13   0       85.07       58.19     14.05 o
   8  13   0     1039.59     1153.60     82.17 o
  10  13   0       40.88       32.42      9.07 o
  12  13   0       50.67       27.43      7.82 o
   0  14   0     2190.34     2407.81     90.13 o
   2  14   0     1096.88     1178.97     38.68 o
   4  14   0      817.67      801.37     72.65 o
   6  14   0       37.87       42.42     16.38 o
   8  14   0      192.80      182.50     26.45 o
  10  14   0     1176.99     1465.57     93.83 o
  12  14   0       16.41       26.81     35.14 o
   2  15   0      729.54      732.95     47.19 o
   4  15   0     1018.24     1053.46     67.61 o
   6  15   0      848.42      964.95     89.43 o
   8  15   0      140.38      207.13     35.35 o
  10  15   0       30.12       38.16     20.93 o
   0  16   0      459.56      355.42     77.80 o
   2  16   0       19.83       14.72      5.29 o
   4  16   0       72.04      124.05     18.12 o
   6  16   0      173.17      116.78     18.49 o
   8  16   0       10.05       45.54     15.12 o
   2  17   0      147.05       92.01     25.35 o
   4  17   0      204.13      155.34     23.91 o
   6  17   0      384.09      435.73     64.16 o
   2  18   0      754.34      573.97     88.27 o
   1   1   1    10355.69     8027.17    894.14 o
   2   1   1    23286.14    21368.17    202.87 o
   3   1   1      676.78      604.00     14.44 o
   4   1   1     4794.96     4167.85    109.64 o
   5   1   1      508.70      409.33     24.21 o
   6   1   1     8275.89     8121.75     94.12 o
   7   1   1      657.16      699.99     27.48 o
   8   1   1      385.93      604.69     23.46 o
   9   1   1        3.05        7.50      4.12 o
  10   1   1        1.63       10.04      4.59 o
  11   1   1       23.03       39.12      5.53 o
  12   1   1      657.80      673.49     28.71 o
  13   1   1      295.31      271.19     20.93 o
  14   1   1        5.37        9.21      6.00 o
  15   1   1      110.00       85.65      8.77 o
  16   1   1     1532.49     1683.70     45.84 o
  17   1   1       15.50       25.28      7.49 o
  18   1   1      148.66      149.28     12.38 o
  19   1   1       50.67       54.84      9.08 o
   0   2   1    22955.54    21619.39    428.50 o
   1   2   1      572.67      501.77     13.40 o
   2   2   1    19758.11    16959.99    386.97 o
   3   2   1      390.87      482.54     38.88 o
   4   2   1      667.58      514.25     18.43 o
   5   2   1     7611.24     7566.73    100.30 o
   6   2   1     4933.43     5093.34     79.07 o
   7   2   1     4571.80     5308.18     58.27 o
   8   2   1     2219.38     2211.05     58.43 o
   9   2   1     1320.67     1292.73     26.50 o
  10   2   1     6122.52     6456.77     75.24 o
  11   2   1       57.61       60.20      7.44 o
  12   2   1     1016.57     1133.52     39.17 o
  13   2   1      502.21      522.81     31.52 o
  14   2   1     2454.11     2696.87     40.80 o
  15   2   1       24.52       20.03      5.96 o
  16   2   1     1234.79     1308.38     49.35 o
  17   2   1       20.26       19.29      4.12 o
  18   2   1       13.21       27.99      5.38 o
  19   2   1      182.64      212.28     18.83 o
   1   3   1     5333.71     5323.15     72.40 o
   2   3   1      259.83      300.58     11.95 o
   3   3   1       30.45        4.46      3.63 o
   4   3   1     3161.89     2795.61     34.73 o
   5   3   1      287.25      247.90     13.50 o
   6   3   1        4.40       15.75      3.80 o
   7   3   1      397.02      472.59     25.06 o
   8   3   1       79.35       99.54     10.98 o
   9   3   1       41.23       50.00      8.45 o
  10   3   1       14.04       17.84      7.36 o
  11   3   1        1.28        7.92      4.25 o
  12   3   1       13.37       16.43      3.91 o
  13   3   1       73.89       53.64      6.49 o
  14   3   1      454.11      416.67     22.41 o
  15   3   1      102.21       65.81     10.81 o
  16   3   1      331.61      311.46     20.05 o
  17   3   1        2.95       14.36      3.82 o
  18   3   1       59.83       49.69      8.20 o
  19   3   1       22.32       25.35      5.54 o
   0   4   1     8918.53     8888.37    109.26 o
   1   4   1    12427.56    12401.66    143.46 o
   2   4   1     2945.78     2584.56     30.60 o
   3   4   1      166.46      138.21      9.19 o
   4   4   1       61.93       99.24      7.62 o
   5   4   1     2127.61     2107.61     38.20 o
   6   4   1     2355.15     2404.91     45.90 o
   7   4   1      142.38      147.26     24.15 o
   8   4   1     1734.51     1600.27     52.94 o
   9   4   1      196.12      186.68     17.10 o
  10   4   1     1584.03     1655.56     48.05 o
  11   4   1      816.84      821.07     42.76 o
  12   4   1       10.98        4.71      6.11 o
  13   4   1      242.51      247.31     20.37 o
  14   4   1      170.62      149.79     15.00 o
  15   4   1       23.74       34.33      5.55 o
  16   4   1       24.47       14.27      3.73 o
  17   4   1        0.02       14.64      4.95 o
  18   4   1      120.09       99.60     11.65 o
  19   4   1       24.02       20.85      4.96 o
   1   5   1     9061.18     8943.16    145.70 o
   2   5   1     2246.70     2522.66     28.04 o
   3   5   1     1219.84     1090.08     13.80 o
   4   5   1     2873.65     2558.71     41.26 o
   5   5   1      518.79      515.43     19.79 o
   6   5   1     8711.73     9226.65     58.46 o
   7   5   1     1714.18     1694.24     36.52 o
   8   5   1     2725.31     2652.61     85.52 o
   9   5   1       47.50       72.84      9.22 o
  10   5   1     1165.24     1256.90     49.74 o
  11   5   1        0.72        2.86      4.41 o
  12   5   1     2327.00     2384.72     99.55 o
  13   5   1      510.86      508.10     28.31 o
  14   5   1       33.81       59.98      8.36 o
  15   5   1      196.29      156.89     13.60 o
  16   5   1      597.42      699.69     33.39 o
  17   5   1        4.47       21.77      7.19 o
  18   5   1        1.14       25.42      5.74 o
   0   6   1     5210.02     5181.82    134.13 o
   1   6   1      431.10      473.20     13.31 o
   2   6   1     8010.94     7859.40     88.12 o
   3   6   1       33.24       77.81      5.32 o
   4   6   1     2381.97     2603.91     38.07 o
   5   6   1      837.67      836.53     26.19 o
   6   6   1     3116.94     3378.83     69.95 o
   7   6   1     2795.48     2700.60     61.20 o
   8   6   1     4434.71     4268.18    135.56 o
   9   6   1      376.67      420.10     20.38 o
  10   6   1     4188.04     4293.84    123.00 o
  11   6   1       38.26       24.53      8.21 o
  12   6   1      423.82      425.93     27.54 o
  13   6   1      450.95      414.66     33.66 o
  14   6   1     1536.72     1700.08     75.63 o
  15   6   1        9.34       13.85      5.36 o
  16   6   1       30.71       11.69      4.62 o
  17   6   1       48.06       31.22      6.37 o
  18   6   1        1.55       10.38      5.79 o
   1   7   1      991.27     1062.74     19.40 o
   2   7   1      113.46      137.15      7.92 o
   3   7   1      134.89       84.47      7.08 o
   4   7   1      931.84      957.75     19.78 o
   5   7   1      106.24      137.76     12.76 o
   6   7   1      183.05      204.86     14.16 o
   7   7   1     1469.15     1561.96     29.61 o
   8   7   1       85.44       36.50      8.56 o
   9   7   1       26.02       20.39      4.29 o
  10   7   1       97.24       80.93     14.23 o
  11   7   1       78.27       63.01      9.98 o
  12   7   1      206.40      192.28     25.92 o
  13   7   1        0.89        9.02      3.58 o
  14   7   1      217.99      150.57     20.02 o
  15   7   1       74.04       32.22      5.41 o
  16   7   1       58.47       46.29      7.15 o
  17   7   1       53.38       35.45      8.14 o
  18   7   1       65.54       52.46      8.56 o
   0   8   1    23302.52    23275.64    396.93 o
   1   8   1     6926.48     7229.64     59.86 o
   2   8   1     3716.11     3475.28     60.49 o
   3   8   1       38.15       42.04      3.97 o
   4   8   1        1.03       10.73      2.28 o
   5   8   1      921.60      885.94     18.62 o
   6   8   1      191.50      212.29     20.18 o
   7   8   1        1.54        9.52      5.28 o
   8   8   1     2114.82     2244.47     57.77 o
   9   8   1      334.46      373.50     65.51 o
  10   8   1      592.43      497.35     32.31 o
  11   8   1      742.35      675.83     71.84 o
  12   8   1      563.29      538.15     67.48 o
  13   8   1      240.76      230.95     30.87 o
  14   8   1      579.76      513.11     48.07 o
  15   8   1       11.00       18.78      9.43 o
  16   8   1      187.21      131.73     32.16 o
  17   8   1        2.06       25.14      9.76 o
   1   9   1     3597.99     3512.23     44.49 o
   2   9   1      818.32      753.21     19.38 o
   3   9   1      443.73      405.61     15.73 o
   4   9   1     1110.53     1103.42     26.11 o
   5   9   1      109.13       96.35      6.99 o
   6   9   1     1116.41     1138.10     33.66 o
   7   9   1      248.50      303.62     19.92 o
   8   9   1      633.75      537.92     99.10 o
   9   9   1       31.69       26.64      9.23 o
  10   9   1      144.84      139.21     18.27 o
  11   9   1       80.95       67.38     13.35 o
  12   9   1        3.74        6.39      7.01 o
  13   9   1      439.43      476.59     53.62 o
  14   9   1       48.13       29.03      9.71 o
  15   9   1      229.28      216.34     24.15 o
  16   9   1      270.92      291.42     38.10 o
  17   9   1       12.99       27.39      8.14 o
   0  10   1     1958.22     1998.50     43.51 o
   1  10   1     1121.86     1229.24     27.28 o
   2  10   1      270.64      277.05     12.93 o
   3  10   1      186.89      184.12     11.62 o
   4  10   1     1337.59     1342.90     34.91 o
   5  10   1       60.57       73.14      7.07 o
   6  10   1        0.53       16.04      7.10 o
   7  10   1      940.27      938.36     45.54 o
   8  10   1      888.52      752.33     64.71 o
   9  10   1       37.29       31.19      7.78 o
  10  10   1      571.95      611.40     55.92 o
  11  10   1      386.27      478.83     42.34 o
  12  10   1       30.86       25.74     14.21 o
  13  10   1      439.31      559.06     35.73 o
  14  10   1      267.36      277.51     27.96 o
  15  10   1       23.10       19.51      9.35 o
  16  10   1       32.80       47.77     10.07 o
   1  11   1      104.28      113.91      6.93 o
   2  11   1     4057.47     4193.24     67.94 o
   3  11   1        4.29       14.86      2.46 o
   4  11   1      189.63      171.14     11.48 o
   5  11   1       92.09      110.36      9.45 o
   6  11   1      751.14      652.36     28.10 o
   7  11   1     1147.53     1149.01     50.34 o
   8  11   1      669.40      540.05     59.83 o
   9  11   1      198.67      210.00     19.13 o
  10  11   1       20.79       34.15      7.33 o
  11  11   1       21.36       32.56      9.67 o
  12  11   1      408.56      479.99     38.80 o
  13  11   1       86.44       96.85     16.89 o
  14  11   1        9.08       19.97      7.50 o
  15  11   1       61.22       62.35     14.11 o
   0  12   1     6557.43     6664.06     77.61 o
   1  12   1      967.90     1091.84     26.67 o
   2  12   1     7408.21     7717.58     69.08 o
   3  12   1       73.06       71.77      7.76 o
   4  12   1        9.72       11.25      2.35 o
   5  12   1       45.30       38.95      7.19 o
   6  12   1      323.27      241.82     16.80 o
   7  12   1       53.73       42.89      7.47 o
   8  12   1      466.03      448.34     37.58 o
   9  12   1      212.87      229.90     25.53 o
  10  12   1      913.43      842.45     77.01 o
  11  12   1      177.16      144.54     17.63 o
  12  12   1      640.38      785.96     66.06 o
  13  12   1       94.00       93.57     16.05 o
  14  12   1      660.38      754.78     49.35 o
   1  13   1      882.87      917.16     31.90 o
   2  13   1      523.45      471.32     21.29 o
   3  13   1       19.14       10.63      3.96 o
   4  13   1      117.55      120.86     11.75 o
   5  13   1      146.44      122.30     14.22 o
   6  13   1      214.05      216.36     20.76 o
   7  13   1       25.86       30.54      7.66 o
   8  13   1      142.46      108.72     19.38 o
   9  13   1       39.90       31.86      4.79 o
  10  13   1      146.49      132.34     20.49 o
  11  13   1      115.08       95.69     18.88 o
  12  13   1       80.42       95.03     13.79 o
  13  13   1      159.81      183.11     23.62 o
   0  14   1      226.44      185.78     28.00 o
   1  14   1     1120.73     1138.25     27.27 o
   2  14   1        3.38        9.90      2.83 o
   3  14   1       22.56       20.98      3.07 o
   4  14   1       41.88       40.90      5.45 o
   5  14   1      101.94       96.10     13.18 o
   6  14   1      119.83       93.64     13.68 o
   7  14   1      159.52      158.87     15.55 o
   8  14   1       41.14       41.77     10.36 o
   9  14   1       13.33       16.05      4.92 o
  10  14   1      140.84      101.26     19.99 o
  11  14   1      273.85      294.95     45.90 o
  12  14   1      147.12      190.03     28.49 o
   1  15   1        0.37        6.87      3.04 o
   2  15   1      136.66      116.50      8.42 o
   3  15   1        0.00        9.66      3.58 o
   4  15   1      200.53      203.34     14.71 o
   5  15   1      124.45      128.71     11.82 o
   6  15   1      263.81      263.35     23.58 o
   7  15   1      238.74      207.77     23.79 o
   8  15   1      131.18      127.02     21.83 o
   9  15   1      194.30      167.24     21.34 o
  10  15   1        9.71       37.07      9.34 o
  11  15   1        1.02       25.52     12.83 o
   0  16   1     2346.74     2392.57    130.79 o
   1  16   1      105.29       92.34      9.93 o
   2  16   1      920.57     1013.39     50.49 o
   3  16   1      188.05      156.65     14.38 o
   4  16   1      375.18      394.97     28.56 o
   5  16   1       27.62       33.21      9.20 o
   6  16   1       79.81       41.01     18.74 o
   7  16   1      124.66      136.31     16.45 o
   8  16   1      371.30      399.60     39.16 o
   9  16   1       37.73       49.55     11.13 o
   1  17   1      199.80      138.13     21.02 o
   2  17   1      752.31      637.05    107.53 o
   3  17   1       10.52       13.55     10.91 o
   4  17   1       65.14       54.61      9.86 o
   5  17   1       43.90       34.35      6.74 o
   6  17   1        1.69       10.68      5.98 o
   7  17   1        0.82        9.53      4.65 o
   1  18   1      309.04      194.67     59.83 o
   2  18   1      200.40      191.85     39.11 o
   1   0   2       41.85       24.76      2.91 o
   2   0   2    28113.18    26171.08    854.81 o
   3   0   2       22.24       35.95      5.97 o
   4   0   2    16704.46    15134.95    224.35 o
   5   0   2     1030.94      933.89     32.56 o
   6   0   2     2173.93     2257.11     54.11 o
   7   0   2      854.34      881.20     35.89 o
   8   0   2     2216.94     2419.77     60.63 o
   9   0   2     1141.82     1120.99     32.68 o
  10   0   2      262.39      248.42     22.48 o
  11   0   2     2152.99     2094.82     67.11 o
  12   0   2     3351.59     3637.61     75.99 o
  13   0   2       62.89       48.72     14.51 o
  14   0   2     2181.52     2374.27     57.53 o
  15   0   2      498.16      638.09     44.66 o
  16   0   2     1160.91     1109.57     92.16 o
  17   0   2       28.72       29.46      9.03 o
  18   0   2      147.69      183.54     21.29 o
  19   0   2       53.87       72.46     13.19 o
   1   1   2     8809.56     8588.12    145.63 o
   2   1   2     8768.01     8003.04     91.76 o
   3   1   2      936.45     1051.67     23.79 o
   4   1   2     1754.86     1488.19     25.79 o
   5   1   2     2071.39     1898.41     35.96 o
   6   1   2    17320.03    19769.21    188.63 o
   7   1   2       12.97       29.82      5.39 o
   8   1   2     4619.91     5017.53     93.54 o
   9   1   2       53.81       34.40      5.53 o
  10   1   2        7.73        8.93      4.78 o
  11   1   2      709.94      758.41     47.80 o
  12   1   2     1390.90     1504.88     30.84 o
  13   1   2        5.80       16.28      4.78 o
  14   1   2      174.34      139.99     13.09 o
  15   1   2      219.29      194.18     16.88 o
  16   1   2       66.44       74.56     10.23 o
  17   1   2       67.56       44.78      5.86 o
  18   1   2      192.42      212.50     17.59 o
  19   1   2        4.80       24.95      7.87 o
   0   2   2        7.96        1.63      2.30 o
   1   2   2       26.64        8.48      3.07 o
   2   2   2     3191.14     2900.58     30.86 o
   3   2   2      186.47      167.80     13.53 o
   4   2   2     1634.91     1527.51     32.14 o
   5   2   2     2682.35     2693.00     50.68 o
   6   2   2       92.81       68.47      9.30 o
   7   2   2       15.01       23.81      4.86 o
   8   2   2      422.21      528.45     29.39 o
   9   2   2      196.81      193.17     17.07 o
  10   2   2      226.80      264.25     16.99 o
  11   2   2      242.53      300.71     18.21 o
  12   2   2     1049.38     1208.62     43.35 o
  13   2   2        0.18        9.11      4.60 o
  14   2   2      214.73      189.87     14.57 o
  15   2   2        0.27       11.76      5.37 o
  16   2   2      110.81       89.38     10.04 o
  17   2   2        0.90       20.61      7.46 o
  18   2   2       17.43       36.41      5.47 o
  19   2   2        0.20       21.90      4.41 o
   1   3   2     8124.42     8186.08    188.01 o
   2   3   2     3418.57     3763.94     55.44 o
   3   3   2      264.66      161.95      8.69 o
   4   3   2     2978.08     3048.50     43.61 o
   5   3   2      635.46      622.35     22.67 o
   6   3   2     3058.17     3482.35     60.88 o
   7   3   2     1222.37     1147.24     20.15 o
   8   3   2     4514.88     4894.23     82.78 o
   9   3   2      828.93      910.90     35.14 o
  10   3   2      125.19      158.62     13.12 o
  11   3   2      719.46      865.28     44.59 o
  12   3   2      616.63      722.11     30.87 o
  13   3   2        1.08        4.09      3.89 o
  14   3   2      515.17      539.76     27.00 o
  15   3   2      109.30       95.13     10.94 o
  16   3   2       13.47       21.23      4.86 o
  17   3   2      164.26      151.58     13.71 o
  18   3   2      148.06      151.47     16.15 o
  19   3   2        9.03       19.52      7.91 o
   0   4   2    94078.95    90610.05  28101.77 o
   1   4   2     6680.58     6225.59    117.76 o
   2   4   2    33223.86    30707.43    672.46 o
   3   4   2       69.51      109.56      8.68 o
   4   4   2     9139.63     8905.10    164.33 o
   5   4   2     1686.47     1698.89     29.74 o
   6   4   2     1030.97     1132.29     22.09 o
   7   4   2      859.09      962.23     23.71 o
   8   4   2      129.65       95.66     11.07 o
   9   4   2      513.64      557.92     28.37 o
  10   4   2     7035.56     7381.73    170.59 o
  11   4   2      934.43     1013.70     49.28 o
  12   4   2     1219.91     1289.76     57.62 o
  13   4   2        2.48       11.76      8.75 o
  14   4   2      207.72      288.50     22.79 o
  15   4   2       84.83       78.48      8.54 o
  16   4   2      347.42      230.06     16.85 o
  17   4   2      208.37      192.60     15.14 o
  18   4   2      306.88      272.56     25.21 o
  19   4   2      111.04       96.55     11.44 o
   1   5   2      206.56      249.11      9.77 o
   2   5   2     2357.82     2450.28     30.95 o
   3   5   2      110.00      118.08      8.33 o
   4   5   2       46.12       31.03      5.15 o
   5   5   2       15.80       13.85      4.41 o
   6   5   2      223.90      246.60     20.35 o
   7   5   2        3.89        9.39      4.85 o
   8   5   2      710.90      800.37     29.03 o
   9   5   2       77.93       54.25      9.50 o
  10   5   2        5.64       13.00      3.89 o
  11   5   2       37.27       52.30      9.00 o
  12   5   2        2.76       12.10      4.95 o
  13   5   2       36.81       24.32      5.65 o
  14   5   2        0.93        7.77      3.76 o
  15   5   2       56.10       32.03      9.25 o
  16   5   2      128.44      113.30     13.58 o
  17   5   2        1.29       15.19      6.09 o
  18   5   2        1.60       24.72      5.57 o
   0   6   2      537.38      635.12     18.64 o
   1   6   2     3666.46     3260.96     49.68 o
   2   6   2     1973.66     1868.99     41.40 o
   3   6   2     1215.07     1332.70     20.77 o
   4   6   2    19471.30    21077.75    346.53 o
   5   6   2     2859.22     2706.53     52.05 o
   6   6   2      116.68       95.13     10.98 o
   7   6   2        5.83        7.22      2.76 o
   8   6   2       42.28       37.13      9.17 o
   9   6   2      182.79      155.95     14.64 o
  10   6   2     4929.66     4969.63    200.16 o
  11   6   2      364.13      334.14     25.07 o
  12   6   2     6988.90     7107.79    392.24 o
  13   6   2      153.41      111.20     16.84 o
  14   6   2       84.42       57.32      8.39 o
  15   6   2       52.46       19.26     11.36 o
  16   6   2        7.38       14.61      4.68 o
  17   6   2       47.77       38.84      6.95 o
  18   6   2      240.63      227.54     19.84 o
   1   7   2     2681.86     2738.31     52.42 o
   2   7   2       86.18      111.07      7.04 o
   3   7   2       28.61       21.05      2.80 o
   4   7   2      248.82      350.99     17.31 o
   5   7   2     1713.33     1665.44     33.37 o
   6   7   2      373.68      530.44     31.01 o
   7   7   2        3.82       17.90     11.67 o
   8   7   2     5828.44     6326.52    232.02 o
   9   7   2      303.08      291.55     28.88 o
  10   7   2      401.52      303.09     42.39 o
  11   7   2      547.69      529.02     27.82 o
  12   7   2     1494.90     1608.73    110.64 o
  13   7   2       36.65       24.76      5.31 o
  14   7   2     1554.19     1640.87    107.38 o
  15   7   2      119.84      101.39     10.78 o
  16   7   2       32.89       22.81      7.47 o
  17   7   2       52.80       54.10      9.37 o
  18   7   2       54.80       57.02     12.50 o
   0   8   2    11876.50    12778.99     50.57 o
   1   8   2     4438.44     4489.31     64.94 o
   2   8   2      377.90      372.43     15.20 o
   3   8   2      679.96      692.14     19.59 o
   4   8   2     1988.74     1968.14     24.66 o
   5   8   2       41.26       31.58      4.39 o
   6   8   2     1230.73     1372.47     39.58 o
   7   8   2     1711.04     1840.43     49.65 o
   8   8   2       18.10       24.34      6.17 o
   9   8   2       40.36       32.54      7.98 o
  10   8   2      772.12      714.50     67.00 o
  11   8   2       17.90       17.13      6.17 o
  12   8   2      175.67      148.92     18.52 o
  13   8   2      102.83       85.36     12.48 o
  14   8   2        7.99        1.85      3.79 o
  15   8   2       51.14       33.65      7.41 o
  16   8   2      273.89      208.76     25.49 o
  17   8   2       66.33       36.69      9.77 o
   1   9   2      175.71      121.96     10.76 o
   2   9   2     3261.19     3537.20     45.42 o
   3   9   2       41.89       40.90      5.00 o
   4   9   2        2.30       13.70      2.62 o
   5   9   2        4.47       24.12      4.98 o
   6   9   2       77.89       87.10      9.39 o
   7   9   2      395.22      336.30     50.55 o
   8   9   2     1057.49     1142.48     36.89 o
   9   9   2      635.06      641.13     56.93 o
  10   9   2      534.00      586.57     36.07 o
  11   9   2       36.15       28.82      7.18 o
  12   9   2       68.07       57.51     12.48 o
  13   9   2       38.52       29.15     14.64 o
  14   9   2      139.34       89.06     13.28 o
  15   9   2        6.08       15.62      4.78 o
  16   9   2       13.25       22.98      7.64 o
  17   9   2       11.06       37.50      8.79 o
   0  10   2     4775.77     4580.28     57.52 o
   1  10   2       93.40       78.26      6.35 o
   2  10   2     1994.58     1945.96     32.17 o
   3  10   2      571.14      583.14     16.24 o
   4  10   2      594.37      600.95     25.11 o
   5  10   2     1941.94     1959.53     37.49 o
   6  10   2       75.58       62.77      8.14 o
   7  10   2       73.41       53.07      8.51 o
   8  10   2      487.91      351.41     33.87 o
   9  10   2        5.54       15.98      6.37 o
  10  10   2       52.31       44.65     10.46 o
  11  10   2      155.92      153.80     18.10 o
  12  10   2     3164.28     3973.97    108.21 o
  13  10   2        9.29       31.60      8.69 o
  14  10   2      991.52     1301.20     92.73 o
  15  10   2        0.15        6.53      8.74 o
  16  10   2        9.44       18.24      7.05 o
   1  11   2      509.48      537.85     18.11 o
   2  11   2      861.59      842.50     25.11 o
   3  11   2      111.74      124.98      9.76 o
   4  11   2      427.06      328.22     18.39 o
   5  11   2      281.45      254.71     24.97 o
   6  11   2        0.51        9.00      4.06 o
   7  11   2       45.84       75.46     11.04 o
   8  11   2      235.56      255.59     25.54 o
   9  11   2      491.50      464.72     31.34 o
  10  11   2       35.27       47.02      8.83 o
  11  11   2       35.67       43.57      8.77 o
  12  11   2      297.61      327.66     32.06 o
  13  11   2        0.15       21.79     16.53 o
  14  11   2      255.64      255.35     32.65 o
  15  11   2       73.83       59.58     12.10 o
   0  12   2     8292.32     8915.71    117.86 o
   1  12   2     3071.61     3262.16     41.43 o
   2  12   2      124.08      137.27     12.53 o
   3  12   2       85.33       67.94      6.68 o
   4  12   2        0.59        4.22      3.51 o
   5  12   2       36.69       28.49      4.70 o
   6  12   2     1162.51     1251.47     77.89 o
   7  12   2      338.41      328.64     35.90 o
   8  12   2      127.14      114.99     15.89 o
   9  12   2       16.01        8.65      3.82 o
  10  12   2      416.00      393.99     25.79 o
  11  12   2      219.16      219.85     25.99 o
  12  12   2      145.05      135.86     27.67 o
  13  12   2       48.89       42.30     10.79 o
  14  12   2      105.25      104.84     14.87 o
   1  13   2      207.87      160.34     11.98 o
   2  13   2      378.36      308.06     19.90 o
   3  13   2        3.01       12.50      4.87 o
   4  13   2      676.38      677.57     39.14 o
   5  13   2        8.46       18.74      6.42 o
   6  13   2       42.52       45.85     11.78 o
   7  13   2       26.83       31.67      6.10 o
   8  13   2      135.03      127.06     14.23 o
   9  13   2       96.89      109.77     12.39 o
  10  13   2      274.65      311.93     26.42 o
  11  13   2       55.02       59.89      8.18 o
  12  13   2        0.14       13.93      9.75 o
  13  13   2       25.86       17.96      4.91 o
   0  14   2     1776.31     1898.47     74.86 o
   1  14   2        5.22       10.76      2.31 o
   2  14   2      166.26      140.42     15.76 o
   3  14   2      889.35      962.52     45.04 o
   4  14   2      371.36      381.63     23.30 o
   5  14   2      303.79      295.58     19.98 o
   6  14   2       26.30       24.86      5.23 o
   7  14   2      171.80      206.33     18.56 o
   8  14   2      170.76      197.49     17.14 o
   9  14   2       22.51       30.19      6.07 o
  10  14   2      119.67      133.51     19.91 o
  11  14   2        4.85       10.83      4.77 o
  12  14   2     1172.53     1369.48     72.99 o
   1  15   2      266.09      223.60     17.48 o
   2  15   2      381.85      339.18     22.84 o
   3  15   2        0.43        8.96      5.53 o
   4  15   2      132.63      142.46     12.43 o
   5  15   2      114.17      111.33     10.34 o
   6  15   2        4.87        2.79      7.96 o
   7  15   2      256.64      260.39     30.70 o
   8  15   2        0.76        8.81      5.03 o
   9  15   2      162.40      176.92     22.65 o
  10  15   2       16.57       12.43      7.31 o
  11  15   2      146.64      124.63     22.41 o
   0  16   2      162.45      103.38     17.20 o
   1  16   2      493.74      400.29     28.87 o
   2  16   2      125.78      102.73     12.11 o
   3  16   2       16.37       20.79      4.02 o
   4  16   2      365.87      406.42     31.83 o
   5  16   2       27.71       23.75     10.06 o
   6  16   2      136.22      161.36     18.68 o
   7  16   2       37.20       19.94      5.48 o
   8  16   2       23.53       25.71      8.29 o
   9  16   2       95.04       81.46     11.43 o
   1  17   2       74.14       59.41     11.48 o
   2  17   2      266.36      187.37     26.53 o
   3  17   2       27.81       41.39      9.69 o
   4  17   2        8.80       27.09      5.34 o
   5  17   2        3.96       15.21      5.42 o
   6  17   2      815.59      895.45     65.94 o
   1  18   2       30.67       24.94     11.70 o
   2  18   2       50.42       34.31     10.58 o
   1   1   3      126.48       56.21      4.55 o
   2   1   3    34904.39    31868.11    661.53 o
   3   1   3     2507.18     1997.96     26.97 o
   4   1   3      107.57       85.91      7.38 o
   5   1   3     1889.52     1881.71     32.54 o
   6   1   3      716.82      625.94     20.56 o
   7   1   3        0.17        8.25      3.44 o
   8   1   3       60.44      136.08     13.46 o
   9   1   3      705.74      787.22     31.68 o
  10   1   3       98.51       61.52      8.47 o
  11   1   3       83.29      122.31     10.85 o
  12   1   3       14.75       50.39     15.76 o
  13   1   3      733.97      698.39     32.86 o
  14   1   3     1574.38     1524.22     36.08 o
  15   1   3        8.66       14.92      5.94 o
  16   1   3      577.60      564.16     28.05 o
  17   1   3      147.40       86.18      8.95 o
  18   1   3      424.46      494.84     34.95 o
  19   1   3      133.43      116.01     13.02 o
   0   2   3     2114.11     2182.99     52.04 o
   1   2   3    12094.75    11643.38    402.96 o
   2   2   3    40929.94    39300.14   8626.90 o
   3   2   3    17235.42    15305.37    403.36 o
   4   2   3     1065.18      977.61     35.55 o
   5   2   3     4821.13     4685.91     98.63 o
   6   2   3    13809.38    14342.05    143.21 o
   7   2   3      749.01      772.93     28.41 o
   8   2   3      699.01      955.08     17.86 o
   9   2   3       96.52      137.63     14.29 o
  10   2   3        2.52        9.05      3.90 o
  11   2   3       99.69       97.63     14.44 o
  12   2   3    17724.01    18883.57    160.60 o
  13   2   3      431.70      374.44     27.43 o
  14   2   3      354.06      405.79     23.13 o
  15   2   3      143.21      141.96     13.47 o
  16   2   3      287.14      264.77     19.91 o
  17   2   3       39.31       30.29      5.89 o
  18   2   3      103.90       99.42     11.94 o
  19   2   3      107.25       71.20      8.94 o
   1   3   3      286.62      228.34     11.92 o
   2   3   3    10282.19     9672.01    231.32 o
   3   3   3     4583.39     3948.59    108.86 o
   4   3   3      593.15      551.62     27.07 o
   5   3   3      662.86      695.56     24.29 o
   6   3   3       45.70       56.32      9.20 o
   7   3   3       24.13       16.02      4.12 o
   8   3   3      110.63       96.26     15.76 o
   9   3   3      726.62      757.27     37.87 o
  10   3   3        5.71        9.61      4.51 o
  11   3   3      261.30      277.42     19.17 o
  12   3   3       13.74       28.71      6.17 o
  13   3   3      445.60      389.83     24.30 o
  14   3   3      513.21      444.35     29.24 o
  15   3   3        8.39       21.38      7.35 o
  16   3   3      133.13      130.44     11.88 o
  17   3   3        7.94       16.57      4.51 o
  18   3   3        4.62       20.68      4.42 o
  19   3   3        4.60       10.87      5.72 o
   0   4   3    25962.66    25936.78   1210.05 o
   1   4   3     2728.29     2520.05     41.02 o
   2   4   3     2157.95     2013.73     31.64 o
   3   4   3        8.65       13.95      2.99 o
   4   4   3     3526.60     3500.76     54.34 o
   5   4   3     1326.87     1541.95     56.70 o
   6   4   3      110.47      119.25     16.92 o
   7   4   3      284.25      328.69     20.94 o
   8   4   3      730.71      688.67     33.50 o
   9   4   3      394.23      390.30     23.73 o
  10   4   3      303.28      355.39     21.10 o
  11   4   3       50.44       52.38      7.85 o
  12   4   3      783.49      831.21     37.48 o
  13   4   3        5.05        5.38      4.01 o
  14   4   3      318.13      305.58     22.76 o
  15   4   3       93.75       69.49      8.98 o
  16   4   3       90.50       81.64      8.72 o
  17   4   3       88.38       74.30      8.82 o
  18   4   3       13.81       15.88      4.71 o
  19   4   3       25.08       29.61      5.03 o
   1   5   3      983.47      911.34     20.36 o
   2   5   3     5654.21     6096.01    103.24 o
   3   5   3     1558.81     1308.49     17.48 o
   4   5   3       93.85      109.50      7.51 o
   5   5   3      719.32      623.58     21.99 o
   6   5   3     2055.28     2085.98     36.21 o
   7   5   3       41.87       45.69      8.27 o
   8   5   3     4307.98     4177.02    117.68 o
   9   5   3      626.37      672.89     39.20 o
  10   5   3     1647.61     1634.95     47.10 o
  11   5   3        1.19       15.34      8.57 o
  12   5   3     5354.58     5823.02    259.53 o
  13   5   3      424.05      378.06     24.72 o
  14   5   3     1663.82     1622.64     81.20 o
  15   5   3      119.52      102.42     12.01 o
  16   5   3      193.19      209.52     18.30 o
  17   5   3      172.77      141.82     11.57 o
  18   5   3      195.40      222.05     22.19 o
   0   6   3      635.66      436.61     23.10 o
   1   6   3     1923.68     1733.37     27.04 o
   2   6   3     8694.44     8834.38    114.16 o
   3   6   3     1269.53     1195.44     20.04 o
   4   6   3      598.61      461.98     18.29 o
   5   6   3      460.88      451.10     24.04 o
   6   6   3       54.23       35.72      9.54 o
   7   6   3       87.84       61.19      8.22 o
   8   6   3      255.81      198.87     17.31 o
   9   6   3      330.44      330.63     20.47 o
  10   6   3     1160.60     1142.78     29.00 o
  11   6   3        2.46        0.11      4.62 o
  12   6   3     7853.50     7760.78    269.17 o
  13   6   3       25.62       15.46      7.58 o
  14   6   3       53.38       39.98      6.81 o
  15   6   3        0.23       10.89      5.01 o
  16   6   3      490.75      414.97     41.74 o
  17   6   3        2.69        9.15      4.57 o
  18   6   3        9.34       27.74      5.66 o
   1   7   3      500.32      474.02     15.89 o
   2   7   3     3497.22     3708.57     39.55 o
   3   7   3     1269.13     1165.84     20.65 o
   4   7   3      194.70      199.00     13.46 o
   5   7   3      204.44      179.06     13.76 o
   6   7   3      171.85      137.59     15.78 o
   7   7   3       43.74       41.85      7.48 o
   8   7   3     1349.04     1381.30    102.56 o
   9   7   3     1137.95     1228.48     43.31 o
  10   7   3      296.85      309.24     24.80 o
  11   7   3        0.29        4.27      3.98 o
  12   7   3     1514.77     1674.44     98.48 o
  13   7   3       13.53       30.81     10.68 o
  14   7   3      400.37      338.30     30.41 o
  15   7   3       87.40       47.56      7.63 o
  16   7   3       45.59       37.32      7.43 o
  17   7   3       59.04       51.99      8.46 o
  18   7   3       40.69       14.53      7.47 o
   0   8   3     1779.16     1928.24     28.81 o
   1   8   3     2033.32     2147.74     30.68 o
   2   8   3     2828.40     2847.20     40.78 o
   3   8   3      324.55      284.41     17.35 o
   4   8   3     1845.54     2124.97     40.00 o
   5   8   3      592.75      649.88     37.45 o
   6   8   3       38.90       30.30     13.61 o
   7   8   3      566.59      736.00     39.26 o
   8   8   3     1011.07     1029.46     69.44 o
   9   8   3      337.21      428.88     32.05 o
  10   8   3      182.23      113.09     31.66 o
  11   8   3       54.13       35.97      9.50 o
  12   8   3     1895.54     2140.97    117.72 o
  13   8   3       92.23       67.14     18.07 o
  14   8   3      814.80      972.78     65.15 o
  15   8   3      294.74      313.56     42.89 o
  16   8   3        4.09       16.94      8.41 o
  17   8   3       47.68       32.52      8.02 o
   1   9   3      809.48      785.33     20.04 o
   2   9   3      633.57      671.90     18.74 o
   3   9   3      194.43      200.69     18.04 o
   4   9   3       31.83       21.27      4.82 o
   5   9   3      822.36      806.31     40.79 o
   6   9   3      740.56      674.03     41.33 o
   7   9   3      544.66      486.24     32.32 o
   8   9   3      472.01      553.31     71.79 o
   9   9   3       63.39       37.13     11.27 o
  10   9   3      189.23      207.01     18.80 o
  11   9   3        2.21       28.12      7.15 o
  12   9   3      126.13      100.07     17.09 o
  13   9   3       66.33       49.35     18.90 o
  14   9   3      866.04      921.05     92.67 o
  15   9   3       89.58       61.75     10.42 o
  16   9   3      250.89      288.07     54.05 o
   0  10   3     3215.43     3077.23     64.08 o
   1  10   3      178.23      198.25     12.35 o
   2  10   3      344.92      320.33     14.66 o
   3  10   3      149.09      112.24     14.61 o
   4  10   3       20.61       13.63      4.18 o
   5  10   3       38.23       26.05      5.48 o
   6  10   3        4.40       10.06      8.11 o
   7  10   3        5.97       17.69      5.44 o
   8  10   3       57.77       33.65      7.47 o
   9  10   3      335.86      363.64     28.39 o
  10  10   3      649.02      657.28     63.20 o
  11  10   3        4.85       22.18     13.52 o
  12  10   3     1282.12     1490.78     53.95 o
  13  10   3        3.45        6.48     13.41 o
  14  10   3       36.71       33.88     10.45 o
  15  10   3        2.16       19.38      7.41 o
  16  10   3        3.53       14.06      6.97 o
   1  11   3      229.56      213.59     19.97 o
   2  11   3      411.94      415.51     26.30 o
   3  11   3       26.70       34.33      6.67 o
   4  11   3        1.19        8.80      6.33 o
   5  11   3       38.42       11.59      6.72 o
   6  11   3       43.64       20.09      5.25 o
   7  11   3        0.39        7.67      5.32 o
   8  11   3        2.40        7.09      4.11 o
   9  11   3      197.03      178.46     20.12 o
  10  11   3       51.38       46.35     14.12 o
  11  11   3      114.40      118.08     13.53 o
  12  11   3        8.99       31.73      6.82 o
  13  11   3       19.23       35.23     10.73 o
  14  11   3      190.21      156.06     20.62 o
  15  11   3       28.75       14.53      9.18 o
   0  12   3       55.70       55.85     10.58 o
   1  12   3     2354.18     2592.57     48.73 o
   2  12   3     4132.33     4284.51     68.49 o
   3  12   3        3.34        6.85      3.69 o
   4  12   3      181.90      226.24     20.00 o
   5  12   3      191.02      188.85     15.33 o
   6  12   3       94.52       29.11     13.47 o
   7  12   3      145.75      166.89     17.56 o
   8  12   3      111.65       97.77     13.20 o
   9  12   3      107.63      102.42     11.99 o
  10  12   3     1307.85     1363.43     77.14 o
  11  12   3      133.16      119.18     16.27 o
  12  12   3      955.54     1270.12     87.89 o
  13  12   3      126.69      134.14     17.09 o
  14  12   3      594.42      694.77     44.79 o
   1  13   3       90.24       82.71      9.01 o
   2  13   3      724.98      747.34     28.96 o
   3  13   3      217.01      214.84     20.01 o
   4  13   3       50.37       49.12      6.08 o
   5  13   3       33.19       28.74      7.19 o
   6  13   3      337.58      385.99     24.11 o
   7  13   3       67.07       66.33      9.29 o
   8  13   3      115.05      126.16     13.54 o
   9  13   3       28.54       43.62      6.85 o
  10  13   3      100.31       98.84     11.28 o
  11  13   3        0.51       16.78      4.83 o
  12  13   3       80.72       71.50     14.16 o
  13  13   3        0.01       28.39      7.67 o
   0  14   3      883.08      844.93     35.98 o
   1  14   3       59.84       61.10      7.97 o
   2  14   3        7.66       17.42      3.73 o
   3  14   3       93.84       87.45      9.90 o
   4  14   3      261.48      294.37     20.18 o
   5  14   3       61.33       44.86      7.58 o
   6  14   3        0.84       11.55      7.49 o
   7  14   3       11.46       20.56     11.90 o
   8  14   3        0.00        4.16      4.47 o
   9  14   3       20.33       25.03      5.45 o
  10  14   3       60.84       63.73     10.14 o
  11  14   3       21.25       28.01     14.86 o
  12  14   3        0.67       21.09      6.29 o
   1  15   3      151.22      132.73     12.85 o
   2  15   3      386.05      359.22     24.95 o
   3  15   3      116.61      132.20     14.38 o
   4  15   3        7.57       21.77      7.92 o
   5  15   3       40.12       52.14      8.03 o
   6  15   3      154.80      149.34     13.65 o
   7  15   3      128.40      112.34     13.26 o
   8  15   3      419.28      415.64     47.54 o
   9  15   3      169.47      152.75     19.01 o
  10  15   3        5.26        7.18      5.69 o
   0  16   3      100.50      103.75     15.83 o
   1  16   3      582.49      513.10     39.23 o
   2  16   3      307.47      281.27     23.58 o
   3  16   3       10.82       22.27      4.13 o
   4  16   3      414.53      357.99     51.05 o
   5  16   3        3.71        9.54      4.11 o
   6  16   3       60.60       59.18     15.19 o
   7  16   3       29.09       33.29      6.01 o
   8  16   3      190.67      142.19     18.81 o
   9  16   3       21.91       36.52      8.70 o
   1  17   3        7.59       16.29      4.73 o
   2  17   3       45.26       27.73      5.21 o
   3  17   3        0.02        8.11      6.41 o
   4  17   3       75.32       49.90      8.58 o
   5  17   3      101.43      108.28     14.61 o
   6  17   3       21.04       41.51      8.20 o
   0  18   3       52.85       53.56     17.19 o
   1  18   3      170.72       77.02     16.80 o
   1   0   4    15891.86    14641.04    676.89 o
   2   0   4      458.94      441.33     30.55 o
   3   0   4     1496.68     1352.37     34.03 o
   4   0   4     4629.84     4248.62    137.60 o
   5   0   4      702.07      608.49     25.00 o
   6   0   4    22102.98    24797.66    490.84 o
   7   0   4     4347.83     4538.58     70.71 o
   8   0   4     4365.76     4932.89     75.87 o
   9   0   4     2242.44     2540.56     46.50 o
  10   0   4      133.77       42.84     14.59 o
  11   0   4      169.05      130.33     17.22 o
  12   0   4     8080.07     8773.40    135.83 o
  13   0   4      257.70      279.06     39.66 o
  14   0   4     4638.94     4581.76     85.92 o
  15   0   4        2.07       14.08      6.47 o
  16   0   4       14.64       27.24      6.80 o
  17   0   4        3.46       13.60      6.95 o
  18   0   4     1616.10     1723.87     92.27 o
  19   0   4      595.16      676.86     83.59 o
   1   1   4     6433.08     6035.81     87.89 o
   2   1   4      375.49      246.04     15.39 o
   3   1   4      693.66      673.46     14.64 o
   4   1   4     1900.86     1695.27     28.14 o
   5   1   4      106.47      106.88      9.51 o
   6   1   4      270.66      217.38     16.88 o
   7   1   4      878.10      993.14     25.69 o
   8   1   4       68.94      157.34     13.13 o
   9   1   4        1.46        7.17      4.32 o
  10   1   4      118.15       49.25      7.38 o
  11   1   4      411.22      398.16     22.35 o
  12   1   4      505.64      669.32     35.69 o
  13   1   4      381.05      330.65     32.58 o
  14   1   4      395.56      362.97     25.57 o
  15   1   4      262.77      233.66     19.34 o
  16   1   4      164.35      150.52     13.26 o
  17   1   4       24.26       12.92      4.14 o
  18   1   4      799.12      940.85     40.06 o
  19   1   4        7.93       18.67      4.97 o
   0   2   4     3585.58     3219.68    106.17 o
   1   2   4    13268.34    12917.42    207.89 o
   2   2   4      691.57      520.60     13.49 o
   3   2   4      567.62      448.88     14.49 o
   4   2   4      746.47      695.09     19.58 o
   5   2   4        0.14        0.77      2.08 o
   6   2   4      527.97      615.38     24.27 o
   7   2   4      624.74      671.96     23.20 o
   8   2   4      811.42      778.68     27.41 o
   9   2   4       24.41        8.77      5.12 o
  10   2   4      185.89      180.14     12.21 o
  11   2   4        8.59       14.00      4.07 o
  12   2   4      235.42      200.22     28.91 o
  13   2   4       15.04       13.70      5.94 o
  14   2   4      197.68      163.76     16.62 o
  15   2   4       69.61       51.08      7.25 o
  16   2   4      119.24       84.32      9.51 o
  17   2   4       30.50       41.58      7.90 o
  18   2   4       10.13       14.88      5.56 o
  19   2   4       10.37       25.55      4.99 o
   1   3   4     1636.43     1277.26     38.23 o
   2   3   4      720.00      610.44     29.90 o
   3   3   4     3982.52     3617.45     40.03 o
   4   3   4       37.72        7.18      2.52 o
   5   3   4      901.41      947.56     26.06 o
   6   3   4     2011.42     1866.22     39.78 o
   7   3   4       78.41       61.21      9.48 o
   8   3   4      181.04      113.38     14.84 o
   9   3   4      417.33      492.85     27.86 o
  10   3   4       11.42       15.12      4.20 o
  11   3   4       97.42       55.96      8.37 o
  12   3   4     2830.62     3105.15     58.87 o
  13   3   4     1003.73     1108.92     62.75 o
  14   3   4      597.50      670.87     37.57 o
  15   3   4       67.57       61.68      7.64 o
  16   3   4       15.84       21.73      4.30 o
  17   3   4       65.33       39.19      6.31 o
  18   3   4      574.14      672.90     40.38 o
  19   3   4        2.42       23.80      8.52 o
   0   4   4    15083.03    13789.02    143.57 o
   1   4   4     1054.04     1092.62     25.13 o
   2   4   4     4192.06     3750.78     51.30 o
   3   4   4        1.37        4.99      2.01 o
   4   4   4     5590.42     6146.43    149.07 o
   5   4   4      667.82      627.50     19.36 o
   6   4   4     5325.22     5304.26    119.28 o
   7   4   4     1365.57     1413.40     28.98 o
   8   4   4      978.06      973.01     38.02 o
   9   4   4     1038.07     1006.49     25.95 o
  10   4   4     5485.94     5385.96    129.35 o
  11   4   4        0.01        6.03      6.67 o
  12   4   4     5523.24     6284.82    163.08 o
  13   4   4        2.07       12.54      4.81 o
  14   4   4      795.51      747.19     35.24 o
  15   4   4       22.96       27.81      5.64 o
  16   4   4       79.43       44.77      7.50 o
  17   4   4       97.91      106.02     11.37 o
  18   4   4     1119.74     1211.81     84.47 o
   1   5   4       20.84       20.14      3.47 o
   2   5   4      127.43      177.35     11.15 o
   3   5   4      331.85      438.95     17.90 o
   4   5   4       80.25       69.89      7.05 o
   5   5   4     1101.20     1104.30     49.78 o
   6   5   4     3872.64     4133.90     62.42 o
   7   5   4     1055.36     1069.44     25.11 o
   8   5   4      200.66      228.49     17.99 o
   9   5   4      310.03      332.51     20.60 o
  10   5   4      332.89      318.55     19.94 o
  11   5   4     2211.59     2262.60     67.93 o
  12   5   4       94.15       76.59      9.73 o
  13   5   4      376.25      361.20     25.96 o
  14   5   4      478.60      512.95     36.03 o
  15   5   4       17.45       30.78      6.69 o
  16   5   4      292.97      293.50     23.28 o
  17   5   4       23.78       22.57      6.07 o
  18   5   4      209.93      230.54     24.58 o
   0   6   4      476.67      353.03     18.59 o
   1   6   4     3349.47     3365.32     69.95 o
   2   6   4     1374.90     1277.32     26.05 o
   3   6   4     2066.22     2190.93     38.96 o
   4   6   4     7668.92     7999.71     87.05 o
   5   6   4      936.73      986.36     33.53 o
   6   6   4     2180.31     2418.41     55.52 o
   7   6   4     2034.00     1943.88     79.90 o
   8   6   4      359.98      293.46     17.63 o
   9   6   4       35.68       24.05     11.41 o
  10   6   4     5953.85     6312.95    270.70 o
  11   6   4      398.37      396.10     26.76 o
  12   6   4     1580.99     1653.15     48.16 o
  13   6   4      575.77      679.13     37.07 o
  14   6   4        2.37       13.12      4.79 o
  15   6   4        0.35        9.52      4.79 o
  16   6   4       68.13       61.59     10.71 o
  17   6   4       20.98       19.22      5.60 o
  18   6   4      613.33      702.77     36.76 o
   1   7   4        3.92        7.50      3.13 o
   2   7   4      159.39      150.14     13.17 o
   3   7   4     1096.08     1108.53     21.09 o
   4   7   4      595.83      568.49     22.78 o
   5   7   4        2.03        4.79      8.33 o
   6   7   4     3248.45     3021.19     89.32 o
   7   7   4        8.62       10.91      6.86 o
   8   7   4      806.06      848.75     55.97 o
   9   7   4      221.94      212.02     20.32 o
  10   7   4      171.48      130.91     17.63 o
  11   7   4      835.29      913.17     53.88 o
  12   7   4     1725.75     1826.63     92.13 o
  13   7   4      235.37      278.42     27.93 o
  14   7   4     1363.65     1508.12     84.85 o
  15   7   4        6.96       14.82      5.98 o
  16   7   4       72.45       89.64     13.87 o
  17   7   4       14.97       16.17      6.08 o
   0   8   4     6611.63     7233.93     77.15 o
   1   8   4     2996.08     3188.97     44.16 o
   2   8   4       36.27       26.45      4.64 o
   3   8   4      593.42      644.20     26.67 o
   4   8   4      887.49     1003.08     16.81 o
   5   8   4       78.10       44.10      7.64 o
   6   8   4      556.35      501.71     21.70 o
   7   8   4      535.46      594.42     25.34 o
   8   8   4      240.91      215.18     29.11 o
   9   8   4       46.94       59.16     14.81 o
  10   8   4      828.97      780.60     54.00 o
  11   8   4       52.74       27.51      4.72 o
  12   8   4     2490.81     2780.86    150.31 o
  13   8   4       59.75       51.71     14.06 o
  14   8   4       93.63       56.01     10.41 o
  15   8   4      287.89      290.95     27.24 o
  16   8   4       25.22       26.76      8.14 o
  17   8   4       28.93       31.97      8.29 o
   1   9   4      634.78      647.70     25.83 o
   2   9   4      776.36      874.85     18.53 o
   3   9   4      304.74      305.57     17.96 o
   4   9   4       41.13       26.19      3.54 o
   5   9   4       30.45       23.06      7.20 o
   6   9   4     1612.38     1716.46     87.58 o
   7   9   4      403.99      374.77     35.26 o
   8   9   4       58.79       53.04      9.14 o
   9   9   4       48.30       35.85     10.00 o
  10   9   4       62.77       45.96     14.42 o
  11   9   4      319.56      350.50     30.90 o
  12   9   4       17.74       12.69      5.94 o
  13   9   4        1.67       20.07      7.20 o
  14   9   4      119.71      106.42     16.15 o
  15   9   4        1.06       10.44      6.98 o
  16   9   4      160.67      146.00     19.25 o
   0  10   4    10638.54    10309.21    203.41 o
   1  10   4     2498.14     2681.28     42.87 o
   2  10   4      947.24      881.96     31.92 o
   3  10   4       85.35       64.27      7.85 o
   4  10   4       33.78       30.15      6.94 o
   5  10   4      253.30      258.25     16.57 o
   6  10   4     1843.02     1860.66     32.27 o
   7  10   4      911.48      880.95     57.90 o
   8  10   4      517.15      390.07     30.79 o
   9  10   4      144.80      171.07     41.32 o
  10  10   4      786.51      877.28     43.73 o
  11  10   4       35.13       26.96     11.33 o
  12  10   4      518.67      635.07     38.01 o
  13  10   4        0.17       23.07      5.40 o
  14  10   4      878.04     1184.14     89.77 o
  15  10   4        1.23       12.19      6.79 o
  16  10   4       21.87       36.82     10.32 o
   1  11   4      133.14      128.93     10.68 o
   2  11   4       56.60       58.98      7.16 o
   3  11   4      363.95      374.62     25.03 o
   4  11   4     3045.83     3129.03     44.40 o
   5  11   4      124.86       77.75      8.62 o
   6  11   4     1538.58     1604.62     36.05 o
   7  11   4      688.87      751.17     47.61 o
   8  11   4        2.05       10.53      4.38 o
   9  11   4       37.88       30.95      5.11 o
  10  11   4       37.70       27.80      6.73 o
  11  11   4      344.40      424.17     30.51 o
  12  11   4     1028.70     1148.71     94.64 o
  13  11   4      226.59      212.98     21.70 o
  14  11   4      444.18      541.20     43.25 o
  15  11   4       19.41       17.20      7.90 o
   0  12   4       14.41       21.35      6.61 o
   1  12   4      807.27      811.74     32.08 o
   2  12   4      250.16      264.62     15.95 o
   3  12   4        0.95        4.82      4.62 o
   4  12   4       40.32       40.30      6.54 o
   5  12   4      177.68      149.75     13.40 o
   6  12   4        9.79       13.94      4.64 o
   7  12   4      222.20      265.52     24.19 o
   8  12   4      104.44       84.97     15.02 o
   9  12   4        0.29        7.73     10.52 o
  10  12   4      676.44      743.22     49.44 o
  11  12   4      301.40      306.07     23.92 o
  12  12   4      609.83      656.82     53.15 o
  13  12   4        0.00       16.92     10.50 o
  14  12   4       81.09      107.56     14.88 o
   1  13   4      459.28      445.34     25.06 o
   2  13   4        7.19       21.04      3.65 o
   3  13   4       13.92       26.97      6.41 o
   4  13   4      764.58      768.45     41.87 o
   5  13   4       60.51       42.26      7.73 o
   6  13   4      259.74      263.17     20.46 o
   7  13   4      682.27      708.23     47.59 o
   8  13   4       65.44       79.25     12.51 o
   9  13   4       85.66       73.65      9.49 o
  10  13   4        0.38       16.55      6.07 o
  11  13   4      408.57      458.50     39.45 o
  12  13   4      149.55      122.24     21.76 o
  13  13   4       90.53       73.66     12.13 o
   0  14   4     2268.95     2264.45     92.31 o
   1  14   4       24.65       24.32      5.22 o
   2  14   4      241.55      225.44     17.48 o
   3  14   4       68.19       50.02      7.04 o
   4  14   4      103.38       99.33     10.15 o
   5  14   4      456.04      498.12     45.63 o
   6  14   4      217.98      236.67     18.40 o
   7  14   4      337.78      396.93     28.51 o
   8  14   4       79.62       66.62      8.61 o
   9  14   4      289.79      355.30     30.47 o
  10  14   4     1303.54     1517.05     58.28 o
  11  14   4        0.77        8.05      8.10 o
  12  14   4      248.83      215.73     23.08 o
   1  15   4       42.96       17.81      3.93 o
   2  15   4       48.59       27.81     10.57 o
   3  15   4        1.43        5.53      3.15 o
   4  15   4     1113.27     1098.20     50.61 o
   5  15   4       13.71       21.30      4.45 o
   6  15   4      576.18      594.01     35.04 o
   7  15   4      168.65      154.45     13.49 o
   8  15   4       17.50       21.01      5.18 o
   9  15   4      142.12      130.76     19.11 o
  10  15   4       28.85       22.25      6.63 o
   0  16   4      173.26      151.76     22.15 o
   1  16   4      837.99      719.97     43.32 o
   2  16   4       96.03       75.82      9.75 o
   3  16   4        1.40       12.57      3.97 o
   4  16   4      181.21      162.54     14.16 o
   5  16   4       41.03       37.45      7.88 o
   6  16   4       79.89       70.36     10.76 o
   7  16   4      360.52      351.16     30.15 o
   8  16   4       24.30       28.84      7.45 o
   1  17   4      107.23       83.57     13.31 o
   2  17   4       40.18       28.55      5.48 o
   3  17   4       52.36       32.58      7.39 o
   4  17   4       46.19       50.81      8.06 o
   5  17   4        2.07        9.72      8.24 o
   6  17   4      203.42      226.54     25.63 o
   1   1   5     1102.38     1142.53     27.97 o
   2   1   5    10155.01     9711.64    123.89 o
   3   1   5      153.50      100.38      7.26 o
   4   1   5     5876.93     5478.42     67.98 o
   5   1   5      101.29      135.99      9.71 o
   6   1   5      364.72      308.77     16.98 o
   7   1   5        2.17        4.34      3.33 o
   8   1   5     3094.44     3457.77     49.32 o
   9   1   5      315.56      319.96     18.41 o
  10   1   5       65.29       83.42      8.89 o
  11   1   5      252.34      295.22     18.64 o
  12   1   5      364.16      409.41     28.09 o
  13   1   5     3386.27     3850.42     53.69 o
  14   1   5       23.02        9.68      7.39 o
  15   1   5       87.01       55.74      8.17 o
  16   1   5      921.34      935.36     39.18 o
  17   1   5      197.76      182.78     15.16 o
  18   1   5       65.49       43.51      8.47 o
  19   1   5      173.83      149.62     19.01 o
   0   2   5     9869.28     8935.52    178.57 o
   1   2   5      595.96      550.19     17.77 o
   2   2   5     7065.83     6983.13     91.57 o
   3   2   5     2900.50     2750.42     35.11 o
   4   2   5      144.97      140.75     11.96 o
   5   2   5     1479.42     1208.98     18.40 o
   6   2   5      483.48      575.86     24.59 o
   7   2   5     3741.18     3957.19     67.05 o
   8   2   5     7172.58     7164.99     96.25 o
   9   2   5     1893.38     1890.50     30.30 o
  10   2   5     5999.37     6343.44     40.75 o
  11   2   5      415.48      430.03     20.23 o
  12   2   5      600.82      659.29     36.88 o
  13   2   5     2065.88     2208.34     41.62 o
  14   2   5      742.79      777.26     38.25 o
  15   2   5      324.72      347.22     22.30 o
  16   2   5      456.89      379.06     27.07 o
  17   2   5      659.64      667.58     40.11 o
  18   2   5       83.90       66.86      9.06 o
  19   2   5     1235.32     1422.93     63.27 o
   1   3   5       42.70       33.33      3.39 o
   2   3   5      392.79      417.76     14.60 o
   3   3   5       44.42       17.38      3.20 o
   4   3   5     6297.65     6418.69    105.42 o
   5   3   5        0.18        7.75      5.02 o
   6   3   5      286.32      331.70     16.66 o
   7   3   5      477.47      545.94     29.27 o
   8   3   5      181.46      183.10     15.79 o
   9   3   5      535.96      581.75     33.52 o
  10   3   5       10.42       13.93      6.22 o
  11   3   5     1773.15     1837.26     40.99 o
  12   3   5     1232.01     1151.39     38.74 o
  13   3   5     1486.68     1587.31     45.06 o
  14   3   5      261.09      174.38     17.63 o
  15   3   5       73.33       48.64      7.11 o
  16   3   5      198.21      181.31     15.07 o
  17   3   5       53.63       38.05      6.48 o
  18   3   5        0.91       15.15      5.81 o
  19   3   5      344.87      327.90     26.71 o
   0   4   5      870.71      625.53     32.76 o
   1   4   5       41.58       46.57      4.80 o
   2   4   5        6.12        5.73      2.46 o
   3   4   5      189.33      187.67     10.14 o
   4   4   5        0.07        8.60      3.19 o
   5   4   5      590.60      592.99     36.46 o
   6   4   5     1395.27     1389.27     45.53 o
   7   4   5     2308.49     2308.44     56.94 o
   8   4   5     1988.36     1927.21     52.22 o
   9   4   5     1552.32     1631.47     36.54 o
  10   4   5      944.20      983.86     39.50 o
  11   4   5      487.15      503.08     34.50 o
  12   4   5        6.19       13.92      5.71 o
  13   4   5      977.85     1021.88     50.93 o
  14   4   5       60.48       36.07      6.52 o
  15   4   5        0.36        4.82      7.42 o
  16   4   5        4.51       16.38      4.25 o
  17   4   5      275.10      271.14     20.57 o
  18   4   5        0.02       12.12      3.79 o
   1   5   5       49.20       25.21      5.19 o
   2   5   5     1220.63     1527.89     28.27 o
   3   5   5      242.29      301.82     19.00 o
   4   5   5     2789.94     2575.47     57.27 o
   5   5   5      333.69      225.60     18.50 o
   6   5   5      778.11      780.50     31.20 o
   7   5   5        6.53        8.23      6.77 o
   8   5   5       46.96       37.15      6.14 o
   9   5   5       72.83       62.08      9.47 o
  10   5   5      227.31      221.62     17.78 o
  11   5   5        4.48       19.05      9.60 o
  12   5   5     5272.30     5806.79    158.51 o
  13   5   5     2492.74     2800.32     75.93 o
  14   5   5       20.16       24.25      7.89 o
  15   5   5        4.62       17.37      4.69 o
  16   5   5      384.03      340.72     24.50 o
  17   5   5      185.03      129.24     15.94 o
  18   5   5        0.10        4.79      6.01 o
   0   6   5      153.51      120.76     12.61 o
   1   6   5      628.49      597.13     22.30 o
   2   6   5      969.21      839.66     22.58 o
   3   6   5       80.15       46.98      5.23 o
   4   6   5     2173.55     2194.11     39.14 o
   5   6   5     1918.48     1662.45     44.86 o
   6   6   5      201.01      195.66     19.55 o
   7   6   5      437.91      567.93     50.78 o
   8   6   5     5051.19     5373.83    101.24 o
   9   6   5      674.55      767.56     35.01 o
  10   6   5     4810.79     5009.06    125.66 o
  11   6   5      884.08      939.54     49.37 o
  12   6   5       69.10       46.37      7.40 o
  13   6   5     1678.95     1825.87     56.35 o
  14   6   5      221.57      187.58     16.82 o
  15   6   5       40.46       35.63      5.61 o
  16   6   5        3.81       13.32      6.20 o
  17   6   5      183.73      207.27     22.78 o
  18   6   5        2.24        6.62      6.62 o
   1   7   5      590.15      605.40     25.70 o
   2   7   5      766.05      841.60     20.31 o
   3   7   5      483.42      364.22     23.36 o
   4   7   5      193.67      198.37     13.96 o
   5   7   5       51.45       61.75      6.59 o
   6   7   5       19.13       24.40      4.49 o
   7   7   5      467.54      527.78     23.23 o
   8   7   5        0.21        7.10      5.70 o
   9   7   5       19.41       55.02     15.29 o
  10   7   5        3.06        9.26      6.84 o
  11   7   5      976.80     1050.32     51.98 o
  12   7   5       20.69       20.96      4.19 o
  13   7   5      513.62      526.45     36.85 o
  14   7   5       59.77       40.17      9.04 o
  15   7   5      113.63      107.43     13.96 o
  16   7   5       22.81       24.75      7.07 o
  17   7   5       11.77       18.36      5.76 o
   0   8   5     8130.88     8520.02     79.20 o
   1   8   5      952.91     1064.54     33.27 o
   2   8   5      416.61      403.03     17.55 o
   3   8   5     1112.65     1148.10     24.43 o
   4   8   5      250.86      270.47     17.11 o
   5   8   5      341.79      390.53     18.84 o
   6   8   5       65.46      104.09      9.92 o
   7   8   5     3067.01     3356.83    113.68 o
   8   8   5     2766.05     2884.02     89.05 o
   9   8   5     1122.73     1185.06     59.67 o
  10   8   5      256.10      229.01     22.52 o
  11   8   5      558.71      598.20     34.94 o
  12   8   5      182.20      189.34     23.38 o
  13   8   5      588.23      654.66     58.75 o
  14   8   5      424.27      444.53     33.50 o
  15   8   5      116.68      122.53     18.40 o
  16   8   5        1.07       34.64      8.20 o
  17   8   5      171.38      145.52     18.18 o
   1   9   5     1214.98     1181.53     50.08 o
   2   9   5      831.07      734.72     26.14 o
   3   9   5       54.66       55.45      7.06 o
   4   9   5      733.78      677.68     26.65 o
   5   9   5        8.31       17.84      4.10 o
   6   9   5       88.75       67.94     11.46 o
   7   9   5      196.62      189.59     15.50 o
   8   9   5      467.71      458.14     34.95 o
   9   9   5      211.68      237.99     23.36 o
  10   9   5       70.82       90.49     14.52 o
  11   9   5      204.67      207.11     33.97 o
  12   9   5      255.47      244.41     24.96 o
  13   9   5      909.42     1037.42     60.94 o
  14   9   5       73.01       67.59     17.54 o
  15   9   5       11.90       23.20      9.54 o
  16   9   5      265.47      246.35     25.43 o
   0  10   5       58.62       56.31      8.60 o
   1  10   5     2945.01     2995.78     45.09 o
   2  10   5       98.16       64.02      9.05 o
   3  10   5      101.45      112.45      9.74 o
   4  10   5     1565.26     1754.05     33.41 o
   5  10   5      718.08      755.24     27.80 o
   6  10   5       20.84       17.26      3.93 o
   7  10   5        3.96       12.14      8.10 o
   8  10   5      437.07      390.86     24.97 o
   9  10   5      260.61      260.27     22.83 o
  10  10   5     1541.33     1752.60     60.85 o
  11  10   5      386.87      442.09     36.25 o
  12  10   5        4.87       11.57      5.74 o
  13  10   5      531.90      651.11     41.92 o
  14  10   5        9.22       11.35     10.55 o
  15  10   5       31.92       64.16     12.92 o
   1  11   5      234.90      224.40     15.06 o
   2  11   5     4987.70     5547.63     74.77 o
   3  11   5     1026.23     1010.15     43.79 o
   4  11   5       14.47       12.82      5.17 o
   5  11   5      118.76       93.64      9.68 o
   6  11   5       30.27       22.74      6.27 o
   7  11   5        5.01       15.54     10.49 o
   8  11   5      835.74      880.63     38.90 o
   9  11   5      521.06      611.69     36.74 o
  10  11   5       47.49       38.06     11.10 o
  11  11   5      168.62      145.34     14.95 o
  12  11   5      604.29      795.50     56.82 o
  13  11   5        1.05       21.69      6.36 o
  14  11   5       54.64       37.84      8.67 o
  15  11   5        0.94        6.86      8.29 o
   0  12   5     3775.20     3912.27     92.52 o
   1  12   5      245.47      236.36     18.00 o
   2  12   5     1488.20     1579.12     36.11 o
   3  12   5       89.06       71.02      8.12 o
   4  12   5      206.77      185.43     14.99 o
   5  12   5      577.01      647.59     28.41 o
   6  12   5      362.34      321.87     25.48 o
   7  12   5      944.86     1013.73     46.83 o
   8  12   5      514.91      561.08     33.69 o
   9  12   5       99.54       94.62     12.55 o
  10  12   5      205.69      206.28     17.12 o
  11  12   5       54.33       59.53      9.41 o
  12  12   5      368.50      464.32     51.10 o
  13  12   5      175.17      166.22     21.98 o
  14  12   5      349.21      324.33     27.20 o
   1  13   5      473.33      466.56     29.46 o
   2  13   5       94.56       87.69     11.63 o
   3  13   5      521.78      545.32     30.95 o
   4  13   5      300.61      291.97     21.60 o
   5  13   5      395.95      384.19     22.13 o
   6  13   5        0.22       16.96      5.68 o
   7  13   5        0.38       14.66      7.81 o
   8  13   5       70.03       46.93      7.14 o
   9  13   5      290.90      326.78     24.80 o
  10  13   5      158.42      159.28     16.05 o
  11  13   5      317.99      300.47     29.97 o
  12  13   5       77.11       42.10     10.78 o
  13  13   5      136.62      128.57     15.22 o
   0  14   5        6.05        4.95      4.50 o
   1  14   5      149.89      140.90     13.81 o
   2  14   5       44.20       40.25      6.69 o
   3  14   5      405.10      390.05     23.70 o
   4  14   5      151.15      129.46     11.94 o
   5  14   5      279.76      291.16     22.95 o
   6  14   5       75.93       60.76      7.34 o
   7  14   5        5.31       19.06      9.88 o
   8  14   5       15.26       25.09      6.25 o
   9  14   5        7.90       21.91      5.27 o
  10  14   5        0.38       12.52      8.43 o
  11  14   5      175.43      167.88     28.63 o
   1  15   5        0.50       23.54      5.31 o
   2  15   5      207.35      169.67     14.18 o
   3  15   5      248.47      242.95     19.32 o
   4  15   5        0.44       14.10      5.70 o
   5  15   5        4.08        7.12      4.75 o
   6  15   5       84.96       73.39      9.87 o
   7  15   5        1.37       17.64      5.09 o
   8  15   5        8.26       23.14      5.08 o
   9  15   5      334.16      332.39     27.40 o
  10  15   5        3.00       23.42      8.57 o
   0  16   5     1134.01     1115.99    120.82 o
   1  16   5      475.07      390.97     27.97 o
   2  16   5      208.45      198.05     18.67 o
   3  16   5      152.45      143.88     13.17 o
   4  16   5       13.40       22.81      4.71 o
   5  16   5      170.66      149.76     16.55 o
   6  16   5       80.37       50.95      9.31 o
   7  16   5      355.39      275.86     40.95 o
   8  16   5      266.22      254.91     26.66 o
   1  17   5        3.70       15.06      5.90 o
   2  17   5      324.29      238.32     38.49 o
   3  17   5      217.77      160.66     19.03 o
   4  17   5       27.26       18.60      4.80 o
   5  17   5       12.31       21.84      6.65 o
   0   0   6   105650.39   108689.32  41371.77 o
   1   0   6     3934.97     3871.83     85.42 o
   2   0   6      131.67      107.76      9.31 o
   3   0   6     5676.95     4842.10     98.92 o
   4   0   6     4284.88     5082.72     85.46 o
   5   0   6     5239.36     5589.84    145.83 o
   6   0   6      306.33      349.91     38.48 o
   7   0   6      313.21      329.71     27.68 o
   8   0   6     3191.52     3818.84    143.19 o
   9   0   6     3630.96     3974.53     94.26 o
  10   0   6      326.68      315.48     27.64 o
  11   0   6       18.26       17.43      5.98 o
  12   0   6       18.99       29.36      8.60 o
  13   0   6     5221.71     5715.05    108.18 o
  14   0   6     1431.47     1641.33     81.41 o
  15   0   6      814.65      929.39     73.83 o
  16   0   6      710.44      625.46     54.89 o
  17   0   6      258.50      194.75     22.49 o
  18   0   6       46.46       55.04     17.73 o
  19   0   6      106.69       90.96     14.42 o
   1   1   6     2565.84     2384.63     29.00 o
   2   1   6     6788.73     6118.15     77.08 o
   3   1   6     1353.53     1464.78     20.70 o
   4   1   6     1347.47     1293.81     22.12 o
   5   1   6     1126.07     1148.83     15.94 o
   6   1   6     2843.40     3293.79     48.52 o
   7   1   6     8940.31     9821.75     85.56 o
   8   1   6     1903.45     2084.95     31.52 o
   9   1   6      413.90      520.34     23.00 o
  10   1   6        0.75       12.88      7.05 o
  11   1   6     1341.03     1531.04     30.09 o
  12   1   6      582.50      643.82     39.97 o
  13   1   6      127.05       60.44     20.58 o
  14   1   6       14.93       23.74      8.90 o
  15   1   6        2.80        5.22      6.57 o
  16   1   6       92.33       75.31      8.90 o
  17   1   6      115.92       85.58     10.37 o
  18   1   6      136.48      111.72     11.49 o
  19   1   6      150.08      108.68     10.55 o
   0   2   6     7171.63     6837.12     93.42 o
   1   2   6     3010.99     2658.15     40.17 o
   2   2   6       90.11       69.33      5.16 o
   3   2   6     1032.98      983.84     24.05 o
   4   2   6       53.13       27.94      4.56 o
   5   2   6        4.00        9.29      2.28 o
   6   2   6      266.78      244.44     13.19 o
   7   2   6        8.74       10.80      3.20 o
   8   2   6      905.82      928.33     21.20 o
   9   2   6        6.93       15.66      3.94 o
  10   2   6      203.21      169.73     14.02 o
  11   2   6      262.81      284.41     21.27 o
  12   2   6       55.69       42.65      9.06 o
  13   2   6       68.34       45.13      9.93 o
  14   2   6       16.67       17.02      6.99 o
  15   2   6        0.88       10.22      5.80 o
  16   2   6       29.60       28.40      5.60 o
  17   2   6       16.39        2.59      4.95 o
  18   2   6        3.12       10.63      4.52 o
   1   3   6      137.02      167.86      9.02 o
   2   3   6      130.52       99.30      6.07 o
   3   3   6     9359.27     9351.76    107.09 o
   4   3   6       59.21       22.70      3.11 o
   5   3   6       43.40       32.34      4.72 o
   6   3   6      944.46     1222.03     28.73 o
   7   3   6     2260.36     2639.35     51.02 o
   8   3   6        1.64        6.28      4.77 o
   9   3   6     2427.33     2682.39     47.40 o
  10   3   6      868.74      897.08     36.60 o
  11   3   6     1966.56     2157.24     43.87 o
  12   3   6      803.38      837.56     36.85 o
  13   3   6      166.62      135.34     15.29 o
  14   3   6      338.16      339.23     25.11 o
  15   3   6      104.66       66.89      8.33 o
  16   3   6       47.89       29.91      6.02 o
  17   3   6      272.00      259.96     20.25 o
  18   3   6       42.59       38.38      6.75 o
   0   4   6     8802.07     7639.71    252.88 o
   1   4   6      371.39      312.68     16.90 o
   2   4   6        6.28        3.29      2.74 o
   3   4   6      938.76      742.83     19.57 o
   4   4   6      107.64       75.44      6.29 o
   5   4   6    10130.07    10583.54    198.92 o
   6   4   6      624.59      515.12     34.40 o
   7   4   6      144.66      113.96     12.63 o
   8   4   6     1116.66     1099.61     44.63 o
   9   4   6     1683.14     1699.70     40.83 o
  10   4   6     3098.63     3229.38     55.56 o
  11   4   6        2.07        5.30      8.54 o
  12   4   6       67.14       24.84      6.61 o
  13   4   6     4734.13     5221.86    137.48 o
  14   4   6       13.97       22.16      5.50 o
  15   4   6      290.38      270.77     20.70 o
  16   4   6      409.03      322.94     25.98 o
  17   4   6      825.36      881.06     46.57 o
  18   4   6       86.07       98.86      9.60 o
   1   5   6      629.19      547.38     28.77 o
   2   5   6     3321.34     3262.02     44.61 o
   3   5   6      617.66      571.87     28.74 o
   4   5   6      310.95      259.24     18.41 o
   5   5   6      177.42      194.77     17.84 o
   6   5   6     1644.11     1726.88     31.62 o
   7   5   6      647.59      679.74     29.92 o
   8   5   6      349.38      353.28     30.79 o
   9   5   6      798.38      811.20     37.16 o
  10   5   6      209.66      175.86     19.93 o
  11   5   6       20.29       19.53      5.90 o
  12   5   6        0.27        0.56      6.39 o
  13   5   6      534.50      560.16     30.34 o
  14   5   6        3.54       10.50      6.72 o
  15   5   6       40.80       22.35      6.56 o
  16   5   6        5.25       24.56      7.28 o
  17   5   6       10.52       24.09      8.26 o
  18   5   6       42.28       30.45      7.07 o
   0   6   6       56.69       14.64      7.93 o
   1   6   6      321.09      377.28     18.00 o
   2   6   6      946.62      928.06     23.47 o
   3   6   6     2071.65     2068.13     33.67 o
   4   6   6      889.04      900.29     19.46 o
   5   6   6      352.30      320.79     17.52 o
   6   6   6      799.13      834.67     27.66 o
   7   6   6        1.05        8.48      7.86 o
   8   6   6      872.53      864.44     54.17 o
   9   6   6      127.77      130.60     22.04 o
  10   6   6     4961.17     5113.56    115.90 o
  11   6   6      276.82      251.21     18.68 o
  12   6   6      222.39      197.91     21.58 o
  13   6   6        3.63       15.03      4.25 o
  14   6   6       86.19       69.16      8.93 o
  15   6   6      347.51      295.07     23.92 o
  16   6   6      234.75      182.47     21.48 o
  17   6   6       29.63       40.93      8.11 o
   1   7   6      349.36      379.09     22.05 o
   2   7   6      217.39      264.28     16.62 o
   3   7   6     1643.67     1725.69     25.60 o
   4   7   6      237.51      269.64     15.88 o
   5   7   6      825.63      948.48     22.64 o
   6   7   6       35.69       23.44      3.90 o
   7   7   6     1556.55     1699.32     51.03 o
   8   7   6      274.67      275.30     20.77 o
   9   7   6      424.22      461.87     44.54 o
  10   7   6      828.44      817.97     44.76 o
  11   7   6     3233.92     3774.14     97.39 o
  12   7   6      231.29      239.40     24.18 o
  13   7   6       22.79       21.92      5.59 o
  14   7   6      426.58      473.95     31.77 o
  15   7   6       68.53       47.34      7.60 o
  16   7   6       22.68       25.76      5.84 o
  17   7   6      116.09      115.31     14.24 o
   0   8   6      482.35      391.94     23.58 o
   1   8   6      266.50      298.87     17.30 o
   2   8   6       24.07       33.52      4.28 o
   3   8   6     1776.60     1768.99     28.08 o
   4   8   6       26.94       12.13      4.87 o
   5   8   6     2995.09     3068.26     45.90 o
   6   8   6      135.06      108.49      8.30 o
   7   8   6     1236.10     1246.77     47.20 o
   8   8   6      897.12      795.54     57.51 o
   9   8   6        8.12        0.50      3.84 o
  10   8   6       32.47       33.70      6.83 o
  11   8   6      144.95      149.44     19.09 o
  12   8   6        0.14        6.69     10.04 o
  13   8   6      777.01      875.30     51.96 o
  14   8   6      106.89      101.84     17.33 o
  15   8   6      824.74      958.19     60.76 o
  16   8   6       36.29       50.81     10.03 o
  17   8   6      103.55       75.77     12.63 o
   1   9   6       91.40       81.14      7.89 o
   2   9   6       20.67       16.62      3.39 o
   3   9   6      148.28      161.56     12.68 o
   4   9   6       77.99       61.94      7.58 o
   5   9   6        0.73       13.25      6.11 o
   6   9   6      165.96      200.27     13.51 o
   7   9   6      519.98      636.23     41.52 o
   8   9   6       42.04       25.35      5.78 o
   9   9   6       95.84       95.38     13.62 o
  10   9   6      843.32      889.44     76.28 o
  11   9   6      602.55      697.98     46.09 o
  12   9   6      768.64      946.51     69.14 o
  13   9   6     1693.35     2039.82    151.11 o
  14   9   6       79.71       64.79     13.69 o
  15   9   6       28.26       33.63      9.16 o
  16   9   6       52.22       64.00     11.64 o
   0  10   6     4171.15     4351.63     51.95 o
   1  10   6        2.00       13.10      3.09 o
   2  10   6      754.42      734.93     28.91 o
   3  10   6      704.75      796.90     34.83 o
   4  10   6        6.50       18.52      8.43 o
   5  10   6      372.00      407.62     23.40 o
   6  10   6       97.73       58.24      7.03 o
   7  10   6        0.14        8.22      7.99 o
   8  10   6     1087.11      992.62    104.98 o
   9  10   6      196.27      242.94     21.52 o
  10  10   6       83.35       85.46     12.96 o
  11  10   6      548.41      737.62     52.43 o
  12  10   6       90.75       85.52     12.50 o
  13  10   6      477.95      622.37     50.68 o
  14  10   6      335.69      401.07     42.65 o
  15  10   6      372.99      358.89     43.04 o
   1  11   6       40.79       34.33      5.93 o
   2  11   6      794.08      811.58     28.09 o
   3  11   6      258.35      236.59     17.73 o
   4  11   6      171.32      162.77     13.60 o
   5  11   6       41.43       54.27      7.68 o
   6  11   6       84.77       69.15      9.42 o
   7  11   6        2.15       13.29      5.00 o
   8  11   6       70.03       64.07      8.91 o
   9  11   6      644.92      763.26     49.79 o
  10  11   6      223.96      207.74     20.28 o
  11  11   6      509.61      582.40     36.98 o
  12  11   6       50.37       44.95      9.06 o
  13  11   6       40.76       37.06     23.29 o
  14  11   6       14.76       25.55      6.94 o
   0  12   6      699.18      658.98     39.10 o
   1  12   6     1265.50     1404.83     43.72 o
   2  12   6       22.53       23.26      3.83 o
   3  12   6      168.99      159.81     14.38 o
   4  12   6       65.49       53.96      8.00 o
   5  12   6     1389.27     1467.37     40.18 o
   6  12   6        0.43        9.88      6.92 o
   7  12   6       64.80       52.21      8.01 o
   8  12   6        3.12       23.90      6.14 o
   9  12   6       93.25       76.66     10.73 o
  10  12   6       67.02       71.27      9.31 o
  11  12   6       66.92       65.01     12.25 o
  12  12   6       44.26       33.68     14.16 o
  13  12   6       80.00       68.28     14.51 o
   1  13   6        1.04        8.00      3.61 o
   2  13   6        1.60       11.01      2.77 o
   3  13   6      353.47      357.58     22.19 o
   4  13   6      432.89      400.82     28.09 o
   5  13   6       16.76       18.72      5.19 o
   6  13   6       19.84       34.30      5.86 o
   7  13   6       64.14       63.40      9.64 o
   8  13   6      232.70      244.11     22.39 o
   9  13   6       31.30       36.05      9.51 o
  10  13   6      310.67      301.34     25.02 o
  11  13   6      245.67      266.24     30.22 o
  12  13   6       58.90       75.26     11.89 o
   0  14   6        0.27       11.96     12.35 o
   1  14   6      280.48      260.22     21.31 o
   2  14   6      744.68      802.73     47.19 o
   3  14   6     1001.12     1064.75     48.88 o
   4  14   6      106.02      127.96     11.10 o
   5  14   6      341.10      375.64     26.94 o
   6  14   6       22.53       19.43      7.88 o
   7  14   6       17.30       33.64      6.41 o
   8  14   6      459.17      513.35     40.77 o
   9  14   6      226.47      246.83     24.94 o
  10  14   6      153.21      164.70     20.06 o
  11  14   6      132.32      122.59     13.86 o
   1  15   6       78.59       59.85     10.77 o
   2  15   6      504.23      475.33     28.08 o
   3  15   6       29.46       23.14      4.61 o
   4  15   6        0.03       11.82      3.69 o
   5  15   6      150.90      148.39     12.49 o
   6  15   6        0.04       19.72      5.22 o
   7  15   6       57.04       60.28      9.67 o
   8  15   6       26.69       20.51     11.06 o
   9  15   6      129.79      133.71     14.86 o
   0  16   6       21.34       18.49      9.37 o
   1  16   6      197.76      146.48     14.88 o
   2  16   6       74.19       78.42     11.63 o
   3  16   6        3.19       16.38      4.91 o
   4  16   6      181.07      178.99     17.13 o
   5  16   6       80.43       58.33      7.90 o
   6  16   6        6.86       17.39      9.41 o
   7  16   6        0.81       19.98      4.66 o
   1  17   6       21.74       18.70      6.17 o
   2  17   6       37.75       43.26     10.75 o
   3  17   6      103.72      102.16     10.48 o
   4  17   6       67.63       60.06      8.30 o
   1   1   7     8027.82     9124.21     79.95 o
   2   1   7     2374.10     2313.74     36.74 o
   3   1   7       99.90       47.46      6.78 o
   4   1   7     1494.34     1613.38     25.09 o
   5   1   7      163.36      301.30     13.69 o
   6   1   7     2866.36     2829.97     35.11 o
   7   1   7       81.80      107.37     11.17 o
   8   1   7      163.59      255.72     17.29 o
   9   1   7        4.84        7.09      5.93 o
  10   1   7      500.22      556.91     20.59 o
  11   1   7      490.80      559.08     35.75 o
  12   1   7     1807.63     1851.66     33.39 o
  13   1   7      229.41      205.35     16.80 o
  14   1   7      149.81      132.69     14.79 o
  15   1   7        6.43       15.09      7.87 o
  16   1   7      822.08      793.72     56.06 o
  17   1   7       24.56       25.55     10.10 o
  18   1   7      111.46      118.41     11.82 o
   0   2   7    18015.03    17982.89    480.28 o
   1   2   7     3468.83     3326.93     41.10 o
   2   2   7    11228.26    10919.64    125.59 o
   3   2   7     2428.33     2042.51     33.46 o
   4   2   7     5733.76     6561.65     96.82 o
   5   2   7     4553.59     4809.74     53.43 o
   6   2   7      369.16      440.78     17.59 o
   7   2   7       31.29       18.22      5.17 o
   8   2   7      193.43      145.81     14.64 o
   9   2   7        0.14        8.91      3.28 o
  10   2   7        1.20       14.14      3.96 o
  11   2   7      298.86      377.05     26.69 o
  12   2   7     2892.38     2794.62     39.16 o
  13   2   7      189.74      130.91     13.20 o
  14   2   7     1639.14     1714.42     56.93 o
  15   2   7     2060.60     2319.95     56.41 o
  16   2   7      177.19      152.87     12.87 o
  17   2   7      969.84     1086.79     44.75 o
  18   2   7       19.98       23.88      5.58 o
   1   3   7     3634.35     4186.46     41.73 o
   2   3   7       83.74       89.70      7.70 o
   3   3   7     3012.28     3315.91     42.49 o
   4   3   7      785.48      845.00     24.60 o
   5   3   7      488.76      629.73     22.17 o
   6   3   7       69.42       43.46      5.70 o
   7   3   7        1.81        8.47      3.07 o
   8   3   7      216.00      191.56     15.73 o
   9   3   7        0.16       11.41      4.30 o
  10   3   7      113.09      101.87     11.17 o
  11   3   7      818.40      828.61     46.00 o
  12   3   7      123.15       92.39     10.55 o
  13   3   7      331.47      296.31     24.36 o
  14   3   7        9.22       17.13      6.28 o
  15   3   7      128.14      114.12     12.32 o
  16   3   7      144.12      129.82     11.99 o
  17   3   7        2.94       20.82      5.52 o
  18   3   7      118.87      108.05     19.97 o
   0   4   7       36.50       61.01      7.67 o
   1   4   7       20.24       29.10      3.65 o
   2   4   7     1041.06     1058.56     38.10 o
   3   4   7       15.49        6.08      2.63 o
   4   4   7      146.67      164.40     11.53 o
   5   4   7     4463.36     4770.19     91.28 o
   6   4   7     1438.92     1437.90     24.88 o
   7   4   7        5.61       11.67      5.33 o
   8   4   7       11.66       21.13      8.19 o
   9   4   7      546.96      509.89     36.82 o
  10   4   7     2458.42     2621.94    107.62 o
  11   4   7       36.57       27.80      8.88 o
  12   4   7      719.89      698.57     41.08 o
  13   4   7     1487.63     1619.91     60.22 o
  14   4   7       34.45       27.20      5.67 o
  15   4   7      288.38      293.79     21.12 o
  16   4   7        3.55        7.01      5.46 o
  17   4   7      206.39      177.43     19.42 o
  18   4   7        1.17       21.13     10.44 o
   1   5   7     1058.63     1084.06     32.49 o
   2   5   7     2943.60     3042.78     39.68 o
   3   5   7        4.22        1.86      1.71 o
   4   5   7      148.67      190.42     11.48 o
   5   5   7      611.91      644.05     37.19 o
   6   5   7     3395.71     3522.31     63.91 o
   7   5   7      237.38      203.52     20.12 o
   8   5   7     1824.90     1713.08     69.29 o
   9   5   7      138.33      171.88     16.74 o
  10   5   7      204.01      177.14     14.90 o
  11   5   7       85.36       49.15      8.24 o
  12   5   7      192.04      177.79     27.87 o
  13   5   7      133.64       99.27     11.77 o
  14   5   7      107.12       89.02     12.30 o
  15   5   7       70.13       49.93      6.86 o
  16   5   7      381.53      407.32     35.63 o
  17   5   7        0.99       12.03      6.78 o
  18   5   7        2.12       22.31      6.61 o
   0   6   7     3623.61     3375.25    108.24 o
   1   6   7     1130.57     1031.07     39.47 o
   2   6   7     1469.24     1545.68     24.96 o
   3   6   7      154.17      124.50     11.01 o
   4   6   7      171.90      226.88     13.26 o
   5   6   7      674.29      668.70     44.96 o
   6   6   7      786.36      676.85     79.36 o
   7   6   7        2.76       10.06      3.18 o
   8   6   7      886.18      842.46     40.83 o
   9   6   7       48.75       41.29     10.99 o
  10   6   7       28.66        5.52      4.69 o
  11   6   7      198.31      185.84     17.19 o
  12   6   7     1533.30     1613.84     48.07 o
  13   6   7      103.10       84.97      9.06 o
  14   6   7      603.14      574.05     42.51 o
  15   6   7      305.04      269.45     26.82 o
  16   6   7        9.21       24.80      5.91 o
  17   6   7      376.56      388.26     34.41 o
   1   7   7      209.34      180.84     17.25 o
   2   7   7     1626.30     1946.44     27.50 o
   3   7   7     1220.47     1380.38     25.57 o
   4   7   7     1044.04     1145.78     23.91 o
   5   7   7        3.61        2.14      3.98 o
   6   7   7       13.26       17.30      3.30 o
   7   7   7        5.91        8.81      3.93 o
   8   7   7       66.91       74.77     11.01 o
   9   7   7      412.43      442.86     30.11 o
  10   7   7      619.82      523.54     75.27 o
  11   7   7        3.72       16.57      9.56 o
  12   7   7      620.19      718.62     57.61 o
  13   7   7       40.94       41.19      7.31 o
  14   7   7       44.35       39.80      7.33 o
  15   7   7       97.67       79.59     13.13 o
  16   7   7       41.24       47.19      9.94 o
  17   7   7       30.55       19.56      7.58 o
   0   8   7      872.70      702.65     49.10 o
   1   8   7        2.40        7.59      3.36 o
   2   8   7     3195.38     3048.05     47.03 o
   3   8   7      405.86      429.18     19.65 o
   4   8   7       19.63       18.33      4.53 o
   5   8   7     2367.91     2391.54     39.11 o
   6   8   7      224.50      234.97     13.94 o
   7   8   7       22.45       23.06      6.59 o
   8   8   7       98.45       74.22      9.07 o
   9   8   7      423.05      442.11     25.84 o
  10   8   7     1550.20     1717.16     45.06 o
  11   8   7       49.33       41.65      7.13 o
  12   8   7     1109.05     1227.93     63.42 o
  13   8   7     1072.91     1180.28     64.74 o
  14   8   7       75.87       67.97     12.14 o
  15   8   7      751.35      881.17     60.40 o
  16   8   7        4.61       25.49      9.11 o
   1   9   7      410.44      497.52     19.29 o
   2   9   7     1111.75     1189.85     27.48 o
   3   9   7       65.44       66.21      8.68 o
   4   9   7       27.38       53.69      7.59 o
   5   9   7        2.51       15.57      4.23 o
   6   9   7      845.07      796.53     28.38 o
   7   9   7     1184.61     1193.98     24.27 o
   8   9   7      118.40      130.65     14.66 o
   9   9   7      194.87      185.23     17.99 o
  10   9   7      482.24      507.74     36.72 o
  11   9   7       44.90       48.15      9.33 o
  12   9   7       55.94       58.19      9.26 o
  13   9   7        0.51       -3.36      9.02 o
  14   9   7        0.67       16.06      6.43 o
  15   9   7       58.44       33.16     15.26 o
  16   9   7      215.00      214.73     28.14 o
   0  10   7      356.83      359.89     34.52 o
   1  10   7        4.92       15.71      7.21 o
   2  10   7      305.03      347.67     23.75 o
   3  10   7       89.60       82.42      8.79 o
   4  10   7       19.02       29.16      5.87 o
   5  10   7      162.05      136.03     15.09 o
   6  10   7       17.17       19.20      3.87 o
   7  10   7       35.24       20.29      8.42 o
   8  10   7      282.54      289.61     27.40 o
   9  10   7      175.90      112.48     31.67 o
  10  10   7        0.61       34.37      7.16 o
  11  10   7      266.47      261.10     26.01 o
  12  10   7       78.25       70.73      9.91 o
  13  10   7      228.76      243.33     23.13 o
  14  10   7      201.41      174.16     22.70 o
  15  10   7        4.76       21.32      6.78 o
   1  11   7       31.53       23.62      4.50 o
   2  11   7       43.62       22.23      5.62 o
   3  11   7       15.75       21.64      4.43 o
   4  11   7      330.83      290.45     24.41 o
   5  11   7       10.50       10.19      5.04 o
   6  11   7       50.62       40.61      6.05 o
   7  11   7        0.40       12.34      5.33 o
   8  11   7      115.39      119.01     14.02 o
   9  11   7        1.27       16.17      7.95 o
  10  11   7       79.58      114.46     13.15 o
  11  11   7      168.71      173.90     16.27 o
  12  11   7       22.64       36.34      6.59 o
  13  11   7      133.96      139.60     16.80 o
  14  11   7       11.74       29.51     13.24 o
   0  12   7      786.65      830.69     48.10 o
   1  12   7     1060.92     1106.61     52.78 o
   2  12   7     2565.35     2811.77     52.36 o
   3  12   7       66.83       71.70     10.10 o
   4  12   7       10.21       18.94      3.94 o
   5  12   7      712.41      765.72     33.86 o
   6  12   7      231.07      222.90     20.11 o
   7  12   7        0.23        5.23      4.26 o
   8  12   7        2.17        6.72      6.66 o
   9  12   7       59.79       59.19      9.46 o
  10  12   7      594.97      600.04     36.75 o
  11  12   7       42.15       29.44      5.77 o
  12  12   7      504.43      537.02     41.43 o
  13  12   7      304.89      314.05     28.74 o
   1  13   7      537.78      585.62     35.45 o
   2  13   7      514.65      564.90     33.12 o
   3  13   7       24.08       32.47      5.19 o
   4  13   7      140.23      138.00     12.34 o
   5  13   7      192.28      167.69     18.05 o
   6  13   7        2.39       19.64      4.05 o
   7  13   7      325.04      350.48     26.79 o
   8  13   7      357.45      406.78     28.82 o
   9  13   7      142.43      152.96     13.95 o
  10  13   7      327.41      330.50     31.64 o
  11  13   7        4.92        9.43     10.98 o
  12  13   7       56.14       35.49      8.05 o
   0  14   7      926.28     1057.02     76.45 o
   1  14   7      150.89      144.86     16.05 o
   2  14   7       90.78       87.84     10.88 o
   3  14   7       14.70       20.60      3.89 o
   4  14   7      121.27      118.77     11.06 o
   5  14   7      231.63      223.25     16.82 o
   6  14   7       19.27       13.74      6.05 o
   7  14   7        1.77       17.76      6.61 o
   8  14   7       96.73       87.51     12.20 o
   9  14   7        0.17       10.76      6.48 o
  10  14   7      305.85      258.45     24.17 o
  11  14   7       16.20       11.12      4.55 o
   1  15   7      122.47      112.16     12.71 o
   2  15   7      222.45      221.28     21.14 o
   3  15   7        1.69       11.17      5.09 o
   4  15   7        4.06        8.62      7.42 o
   5  15   7       72.01       72.37     13.74 o
   6  15   7      299.31      281.70     27.63 o
   7  15   7      191.80      188.72     22.31 o
   8  15   7      309.74      342.82     28.02 o
   9  15   7       10.34       32.80      9.63 o
   0  16   7      274.28      293.74     50.06 o
   1  16   7      563.35      508.90     43.53 o
   2  16   7      551.53      498.13     46.26 o
   3  16   7      145.53      174.49     17.51 o
   4  16   7       15.92       24.34      4.08 o
   5  16   7       29.72       25.83      5.40 o
   6  16   7       23.11       34.10      5.69 o
   7  16   7       15.86       26.66      6.82 o
   1  17   7       88.31       63.26     13.48 o
   2  17   7      507.17      429.10     40.15 o
   3  17   7       23.81       15.18      5.94 o
   0   0   8    21828.23    25711.19    189.81 o
   1   0   8       24.58       25.55      5.86 o
   2   0   8    15105.35    15857.45    747.40 o
   3   0   8      251.54      168.71     13.10 o
   4   0   8     1105.27     1181.84     21.31 o
   5   0   8        4.08       20.79      9.01 o
   6   0   8     1748.98     1718.36     43.68 o
   7   0   8     1146.83     1090.49     28.23 o
   8   0   8      288.15      344.24     29.64 o
   9   0   8      622.16      581.29     26.99 o
  10   0   8     1900.13     1950.10     58.12 o
  11   0   8       90.83       71.47     11.28 o
  12   0   8     2094.68     2202.04     51.37 o
  13   0   8      562.35      561.25     45.43 o
  14   0   8     1727.37     1924.87     69.56 o
  15   0   8      783.84      887.36     66.91 o
  16   0   8        2.54       22.78      8.72 o
  17   0   8       68.09       34.65      8.98 o
  18   0   8        5.25       21.87     11.11 o
   1   1   8     7820.67     7637.21     86.41 o
   2   1   8     2041.61     2003.61     37.83 o
   3   1   8     9444.21    10326.74     55.04 o
   4   1   8     1979.01     2078.34     34.02 o
   5   1   8     1156.91     1275.31     21.83 o
   6   1   8     1327.93     1459.18     24.31 o
   7   1   8      166.36      146.43     13.39 o
   8   1   8       52.27       39.55      7.14 o
   9   1   8      374.05      372.11     20.32 o
  10   1   8      389.47      425.08     26.97 o
  11   1   8       28.38       33.91      5.42 o
  12   1   8       47.70       26.47      4.77 o
  13   1   8      346.61      380.50     27.54 o
  14   1   8        0.26       14.82      8.42 o
  15   1   8       86.75       62.96      8.27 o
  16   1   8      151.03      129.24     14.12 o
  17   1   8        1.29       13.73      5.53 o
  18   1   8       25.32       15.81      5.29 o
   0   2   8     5903.77     6372.29     70.22 o
   1   2   8      984.84      920.01     24.84 o
   2   2   8      734.48      813.93     22.06 o
   3   2   8      691.01      672.87     20.54 o
   4   2   8     1235.05     1165.69     15.92 o
   5   2   8      578.50      572.83     19.52 o
   6   2   8       26.87       26.20      5.08 o
   7   2   8      254.74      272.70     18.77 o
   8   2   8       75.06       79.12      8.38 o
   9   2   8      510.91      559.66     18.41 o
  10   2   8        3.21       16.65      4.18 o
  11   2   8        0.04        3.56      5.50 o
  12   2   8      358.24      337.34     24.16 o
  13   2   8       29.12       18.93      4.76 o
  14   2   8       68.22       32.26      7.02 o
  15   2   8        3.37        9.63      6.76 o
  16   2   8       12.28       34.34      5.68 o
  17   2   8        1.39       10.79      4.99 o
  18   2   8        0.09       23.54      8.83 o
   1   3   8     6030.01     6041.11     77.31 o
   2   3   8     1791.96     1942.63     34.93 o
   3   3   8     1909.82     2172.17     33.97 o
   4   3   8     1276.74     1344.13     20.98 o
   5   3   8     3701.74     4178.19     65.72 o
   6   3   8     1012.39     1075.98     18.60 o
   7   3   8       13.88       16.51      3.49 o
   8   3   8     3477.01     3645.88     43.80 o
   9   3   8       61.43       56.29      7.63 o
  10   3   8      201.83      243.44     24.56 o
  11   3   8      349.63      285.63     21.41 o
  12   3   8        2.41        6.13      6.28 o
  13   3   8       96.68       92.76     11.77 o
  14   3   8      431.48      434.95     30.43 o
  15   3   8       28.32       17.94      4.72 o
  16   3   8       37.34       52.30      7.77 o
  17   3   8        4.81       23.54      6.26 o
  18   3   8        0.48       10.63      5.27 o
   0   4   8     2558.04     2404.72     48.40 o
   1   4   8     2105.24     1996.92     53.89 o
   2   4   8     5927.39     6054.29     66.91 o
   3   4   8       19.94       23.56      4.01 o
   4   4   8     6586.85     7259.48    172.13 o
   5   4   8       70.78       21.57      5.63 o
   6   4   8      250.25      264.92     18.43 o
   7   4   8      808.45      768.89     26.73 o
   8   4   8       74.09       68.44      8.07 o
   9   4   8      190.18      192.90     16.35 o
  10   4   8     6565.57     7076.97    174.74 o
  11   4   8       27.63       18.41      4.62 o
  12   4   8     1936.21     2138.49     45.18 o
  13   4   8      193.36      150.74     17.35 o
  14   4   8       33.52       25.37      7.37 o
  15   4   8      202.08      186.39     14.17 o
  16   4   8        0.47       13.11      5.96 o
  17   4   8      386.95      394.13     39.51 o
  18   4   8      126.24       85.09     10.70 o
   1   5   8      129.38      114.83     12.34 o
   2   5   8      798.64      839.99     21.97 o
   3   5   8     2841.08     3046.85     82.49 o
   4   5   8      853.94      771.68     19.99 o
   5   5   8      712.61      703.72     28.10 o
   6   5   8      199.46      231.17     16.59 o
   7   5   8      195.19      238.22     18.10 o
   8   5   8      932.11      909.33     39.82 o
   9   5   8      382.82      396.63     33.62 o
  10   5   8     2231.33     2401.36     79.72 o
  11   5   8     1687.90     1836.65     61.07 o
  12   5   8       67.29       53.57      7.98 o
  13   5   8      990.32     1066.06     51.94 o
  14   5   8        3.45       12.05      6.84 o
  15   5   8        9.86       13.13      6.53 o
  16   5   8       39.48       32.35      5.86 o
  17   5   8        0.08       18.26      6.60 o
   0   6   8      265.31      229.91     20.07 o
   1   6   8       78.92       40.37      5.15 o
   2   6   8      413.36      327.17     20.57 o
   3   6   8      756.91      797.32     28.91 o
   4   6   8     2882.95     3096.36     43.44 o
   5   6   8     1396.70     1341.20     29.74 o
   6   6   8        6.26        8.38      5.93 o
   7   6   8      562.56      548.07     28.46 o
   8   6   8       94.23       86.82     12.98 o
   9   6   8      633.82      721.30     47.08 o
  10   6   8     2029.73     2111.29     43.72 o
  11   6   8      418.96      421.79     26.79 o
  12   6   8     1072.78     1045.35     44.86 o
  13   6   8      492.49      468.59     30.86 o
  14   6   8       72.42       62.71      7.67 o
  15   6   8       90.75       65.71     12.40 o
  16   6   8       12.63       23.40      5.03 o
  17   6   8       65.44       62.28      9.79 o
   1   7   8      957.79      944.97     31.43 o
   2   7   8      820.80      906.10     27.89 o
   3   7   8      306.83      281.19     16.56 o
   4   7   8       10.40       13.45      3.00 o
   5   7   8      774.24      835.52     30.88 o
   6   7   8     3177.78     3356.10     51.61 o
   7   7   8      230.18      180.31     18.38 o
   8   7   8     2272.37     2355.53     72.39 o
   9   7   8       65.43       39.82     10.33 o
  10   7   8       69.06       35.03      6.56 o
  11   7   8      659.95      762.91     45.12 o
  12   7   8      173.60      152.96     15.60 o
  13   7   8        0.46       23.78      6.15 o
  14   7   8      424.14      452.60     32.10 o
  15   7   8       22.35       18.91      4.98 o
  16   7   8       86.02       95.22     11.65 o
   0   8   8      952.18      621.65     99.87 o
   1   8   8     1616.38     1545.15     75.25 o
   2   8   8     2136.17     2116.53     47.20 o
   3   8   8      406.94      389.77     31.14 o
   4   8   8      219.92      184.23     13.47 o
   5   8   8      481.67      520.45     28.32 o
   6   8   8       92.38      121.99     10.78 o
   7   8   8     1801.45     1854.31     31.69 o
   8   8   8      728.87      721.33     30.17 o
   9   8   8       94.93       52.94     13.33 o
  10   8   8     1034.57     1025.09     43.49 o
  11   8   8       35.20       23.37      5.52 o
  12   8   8      124.37       89.59     13.97 o
  13   8   8      258.62      252.89     21.13 o
  14   8   8      335.79      329.59     28.96 o
  15   8   8      285.56      294.32     31.34 o
  16   8   8       90.10       78.37     12.52 o
   1   9   8      456.71      427.40     20.51 o
   2   9   8        1.91        9.51      3.29 o
   3   9   8      474.97      573.49     28.37 o
   4   9   8       33.44       44.31      6.75 o
   5   9   8        5.92        6.81      3.62 o
   6   9   8      315.82      263.15     15.79 o
   7   9   8      175.57      152.91     12.97 o
   8   9   8      607.59      578.87     22.23 o
   9   9   8     1035.35     1281.43     55.32 o
  10   9   8      975.91     1106.27     66.38 o
  11   9   8      632.12      719.16     51.53 o
  12   9   8      354.24      384.05     30.53 o
  13   9   8      308.18      283.69     25.33 o
  14   9   8      101.40       77.34     11.09 o
  15   9   8        0.20        9.25      5.41 o
   0  10   8    10281.65    11360.83    461.31 o
   1  10   8      279.24      324.14     22.38 o
   2  10   8       22.68       14.20      5.40 o
   3  10   8      373.79      393.21     25.00 o
   4  10   8      497.43      496.36     31.10 o
   5  10   8     2379.35     2532.10     57.47 o
   6  10   8      477.26      418.92     23.88 o
   7  10   8      969.60     1049.08     40.27 o
   8  10   8       48.73       67.94      9.48 o
   9  10   8      106.44       92.21     12.19 o
  10  10   8       12.66       23.91     11.68 o
  11  10   8      483.70      570.51     37.52 o
  12  10   8      972.90     1113.40     56.73 o
  13  10   8        6.88       19.33      8.47 o
  14  10   8      798.50     1007.52    120.98 o
  15  10   8       34.98       23.06      8.86 o
   1  11   8        8.60       12.26      3.85 o
   2  11   8        5.57       11.54      2.95 o
   3  11   8        8.35       17.66      4.30 o
   4  11   8      234.53      206.50     15.11 o
   5  11   8      413.89      380.46     30.11 o
   6  11   8      264.19      242.58     18.70 o
   7  11   8        9.21       19.63      5.83 o
   8  11   8     1109.81     1281.92     58.69 o
   9  11   8        7.16       16.90      5.65 o
  10  11   8       20.13       18.52     10.33 o
  11  11   8        0.23       20.97      7.43 o
  12  11   8       21.83       20.51     10.38 o
  13  11   8        6.79       46.66      9.27 o
  14  11   8       50.26       64.99     11.01 o
   0  12   8        9.57        7.91      4.82 o
   1  12   8      682.11      704.16     31.33 o
   2  12   8      338.87      344.00     41.09 o
   3  12   8       75.32       71.20     12.15 o
   4  12   8        0.54       13.05      5.28 o
   5  12   8      296.97      322.94     22.14 o
   6  12   8       17.83       22.35      6.69 o
   7  12   8       25.46       34.01      8.70 o
   8  12   8       86.64       95.01     10.64 o
   9  12   8       31.90       43.38      7.78 o
  10  12   8      384.58      410.58     27.61 o
  11  12   8        1.36       18.81      5.85 o
  12  12   8        8.29       21.64      7.19 o
  13  12   8      143.84      150.63     18.56 o
   1  13   8      247.21      222.22     18.48 o
   2  13   8        3.79        8.08      3.91 o
   3  13   8      158.14      168.97     14.76 o
   4  13   8      100.69      108.15     11.13 o
   5  13   8        0.56        6.06      6.43 o
   6  13   8        0.03       15.75      5.93 o
   7  13   8      523.69      610.63     34.75 o
   8  13   8      239.21      248.66     21.40 o
   9  13   8      131.02      157.04     15.29 o
  10  13   8      966.00     1157.68     46.66 o
  11  13   8      397.91      402.58     33.47 o
  12  13   8        2.76       21.67      6.08 o
   0  14   8     1615.16     1793.00     75.82 o
   1  14   8       17.12       12.77      3.57 o
   2  14   8       62.26       57.06      7.31 o
   3  14   8      433.11      439.66     26.53 o
   4  14   8      341.59      319.56     22.68 o
   5  14   8     1101.47     1282.47     60.18 o
   6  14   8        0.00       16.38      5.10 o
   7  14   8      498.84      586.44     37.27 o
   8  14   8       13.96       22.24      8.13 o
   9  14   8       87.05       99.38     13.37 o
  10  14   8      398.21      412.97     33.50 o
   1  15   8        2.66       15.05      4.76 o
   2  15   8      351.80      355.51     30.16 o
   3  15   8       38.23       27.27      4.66 o
   4  15   8       11.86        8.47      4.74 o
   5  15   8        4.28       18.13      7.80 o
   6  15   8      197.80      174.32     16.63 o
   7  15   8       37.73       34.06      6.43 o
   8  15   8       76.73       72.05     10.06 o
   0  16   8       14.72       28.33      9.43 o
   1  16   8       19.01       15.76      6.13 o
   2  16   8      146.37      125.98     18.54 o
   3  16   8        6.25       32.31      6.45 o
   4  16   8      623.61      731.50     56.32 o
   5  16   8      335.79      290.52     25.33 o
   6  16   8        0.98       17.68      5.46 o
   1  17   8       43.50       45.22      8.74 o
   2  17   8       18.97       12.01      4.55 o
   1   1   9     5267.28     5433.66     44.13 o
   2   1   9     2894.59     3116.70     43.22 o
   3   1   9     1051.26     1108.22     26.28 o
   4   1   9       82.15       61.12      7.14 o
   5   1   9       73.70       61.64      6.68 o
   6   1   9        3.15        5.42      2.87 o
   7   1   9        4.75       17.00      5.11 o
   8   1   9      111.68      125.04      9.70 o
   9   1   9     3338.91     3427.41     70.90 o
  10   1   9     3460.18     3441.55     52.99 o
  11   1   9        2.43        5.90      2.87 o
  12   1   9        4.95        8.02      3.54 o
  13   1   9      110.75       95.81     11.07 o
  14   1   9        0.86       11.77      5.59 o
  15   1   9       51.10       45.82      8.57 o
  16   1   9      128.82      113.21     13.13 o
  17   1   9       22.01       26.81      7.15 o
  18   1   9        0.96       23.93      5.71 o
   0   2   9     1403.72     1552.03     50.81 o
   1   2   9     1874.10     1921.40     31.11 o
   2   2   9     7510.80     8003.22     60.74 o
   3   2   9    10294.88    11239.39    153.91 o
   4   2   9     4350.70     4557.42     60.63 o
   5   2   9     8463.68     8272.11    113.46 o
   6   2   9      231.68      281.15     16.63 o
   7   2   9    12690.03    14199.35    316.25 o
   8   2   9      162.14      154.72     12.78 o
   9   2   9      334.64      351.33     20.22 o
  10   2   9     1210.99     1219.28     25.29 o
  11   2   9      294.31      276.27     18.81 o
  12   2   9      819.45      785.54     34.79 o
  13   2   9      430.08      453.21     31.51 o
  14   2   9      589.53      508.66     29.35 o
  15   2   9      892.13     1056.52     39.31 o
  16   2   9      276.64      191.48     17.33 o
  17   2   9      738.48      648.20     46.30 o
  18   2   9       10.64       16.56      4.92 o
   1   3   9     2365.53     2383.69     52.30 o
   2   3   9      287.86      312.97     14.93 o
   3   3   9      417.12      382.36     14.66 o
   4   3   9      225.91      226.19     12.79 o
   5   3   9       78.66       55.73      9.51 o
   6   3   9      115.25       88.20      9.29 o
   7   3   9      155.85      151.48     11.32 o
   8   3   9      146.17      133.88     10.54 o
   9   3   9     1116.09     1182.80     32.07 o
  10   3   9     2886.35     3014.36     69.88 o
  11   3   9      196.30      169.98     16.59 o
  12   3   9      442.75      422.41     28.51 o
  13   3   9       50.31       23.50      5.52 o
  14   3   9       14.06       16.79      5.16 o
  15   3   9       55.22       39.66      7.15 o
  16   3   9      214.87      218.98     19.61 o
  17   3   9        1.03        6.17      4.58 o
   0   4   9      649.01      504.14     28.95 o
   1   4   9        6.04        9.04      4.88 o
   2   4   9     1011.08      976.77     21.91 o
   3   4   9      547.89      508.56     18.61 o
   4   4   9     3749.86     3575.56     55.67 o
   5   4   9     2781.34     2726.95     36.52 o
   6   4   9      313.71      348.69     18.26 o
   7   4   9      986.66      971.69     32.81 o
   8   4   9     1043.23     1007.10     32.19 o
   9   4   9      281.48      272.52     22.42 o
  10   4   9      513.87      461.82     35.36 o
  11   4   9       18.16       25.25      5.72 o
  12   4   9      291.10      266.35     22.94 o
  13   4   9      112.27       82.12      9.97 o
  14   4   9       23.30       19.33      6.93 o
  15   4   9      335.01      331.03     25.02 o
  16   4   9       31.17       27.00      8.59 o
  17   4   9      421.72      378.55     30.76 o
   1   5   9     5293.67     5430.04    110.35 o
   2   5   9      293.24      361.20     19.06 o
   3   5   9      441.11      496.26     20.00 o
   4   5   9      359.47      394.52     22.74 o
   5   5   9        7.75       14.04      4.29 o
   6   5   9      282.38      276.31     16.16 o
   7   5   9       35.38       26.62      4.93 o
   8   5   9      844.14      789.56     24.16 o
   9   5   9     4038.28     4183.23    104.27 o
  10   5   9     3103.32     3338.74     86.90 o
  11   5   9       11.40       20.97      6.88 o
  12   5   9     1436.92     1592.56     49.96 o
  13   5   9      171.74      146.00     15.96 o
  14   5   9        3.10        4.97      4.94 o
  15   5   9       16.79       16.02      4.48 o
  16   5   9        1.83       17.73      4.64 o
  17   5   9        6.43       23.05      7.51 o
   0   6   9        0.55       14.39      4.23 o
   1   6   9      239.42      177.95     13.75 o
   2   6   9      381.26      333.57     19.74 o
   3   6   9     2230.65     2277.56     43.87 o
   4   6   9     4643.04     4787.29     94.49 o
   5   6   9     2264.23     2144.04     42.80 o
   6   6   9      301.91      284.86     34.47 o
   7   6   9     4508.76     4780.78     80.79 o
   8   6   9       85.92       68.06      8.30 o
   9   6   9        3.58        0.46      5.93 o
  10   6   9     1944.11     2103.25     41.47 o
  11   6   9       94.49       48.09      8.21 o
  12   6   9      829.41      858.59     45.80 o
  13   6   9      634.01      602.36     33.52 o
  14   6   9        0.65       17.63      6.47 o
  15   6   9       50.16       35.94      6.90 o
  16   6   9       71.29       42.00      7.06 o
  17   6   9      218.12      199.62     24.49 o
   1   7   9      268.88      241.61     16.88 o
   2   7   9        6.01       14.96      5.02 o
   3   7   9      207.04      163.59     10.80 o
   4   7   9       56.21       48.80      6.19 o
   5   7   9      397.61      386.71     27.51 o
   6   7   9        3.84       12.56      5.64 o
   7   7   9      578.78      538.59     37.64 o
   8   7   9      121.93      126.18     12.42 o
   9   7   9      502.89      510.08     33.45 o
  10   7   9       62.65       38.02     12.00 o
  11   7   9        6.53        7.81      4.68 o
  12   7   9      113.07       82.06     14.60 o
  13   7   9      221.84      234.53     20.01 o
  14   7   9      187.93      156.47     15.01 o
  15   7   9      213.75      216.69     24.57 o
  16   7   9      222.50      243.72     23.24 o
   0   8   9      234.23      195.06     23.51 o
   1   8   9       48.27       44.38      8.73 o
   2   8   9     1808.70     1690.36     37.35 o
   3   8   9     1302.90     1323.91     35.35 o
   4   8   9     1431.32     1390.19     78.01 o
   5   8   9     1275.07     1277.13     42.09 o
   6   8   9      311.81      301.43     21.21 o
   7   8   9     2123.10     2321.77     40.98 o
   8   8   9     1685.03     1795.08     48.51 o
   9   8   9      189.83      167.47     18.94 o
  10   8   9      256.03      219.46     20.30 o
  11   8   9        9.87       22.84      6.76 o
  12   8   9      232.95      186.98     35.48 o
  13   8   9        1.09        9.90      7.46 o
  14   8   9      453.33      464.20     33.73 o
  15   8   9      783.33      927.27     70.26 o
  16   8   9       30.55       34.43      9.70 o
   1   9   9     3344.61     3606.91     69.96 o
   2   9   9      717.01      720.59     35.94 o
   3   9   9        2.91       18.98      4.22 o
   4   9   9      220.45      229.52     16.40 o
   5   9   9       71.72       49.10      7.36 o
   6   9   9      713.75      675.18     26.25 o
   7   9   9      248.22      246.17     16.25 o
   8   9   9      123.95      107.55     17.13 o
   9   9   9     2114.76     2247.52    127.46 o
  10   9   9     1024.15      997.66    113.15 o
  11   9   9        6.44       22.05      8.59 o
  12   9   9        3.93        7.14      8.98 o
  13   9   9      660.43      753.30     45.28 o
  14   9   9        9.17       12.21      7.17 o
  15   9   9        0.81       39.75      7.28 o
   0  10   9      769.52      729.92     78.10 o
   1  10   9      226.48      239.69     17.48 o
   2  10   9       13.50       17.00      6.15 o
   3  10   9      286.54      261.88     17.23 o
   4  10   9     1039.69     1101.84     49.11 o
   5  10   9       68.77       70.61      8.76 o
   6  10   9      308.67      316.17     22.41 o
   7  10   9      394.35      410.36     26.35 o
   8  10   9      111.49      112.42     12.21 o
   9  10   9      126.90       71.53     13.59 o
  10  10   9     1499.06     1782.13     56.88 o
  11  10   9       40.81       27.63      5.96 o
  12  10   9      219.28      221.85     20.62 o
  13  10   9      310.99      321.54     40.29 o
  14  10   9       60.82       67.68      9.45 o
   1  11   9        1.38        3.45      3.43 o
   2  11   9      691.72      660.08     29.33 o
   3  11   9       52.84       47.97      6.87 o
   4  11   9      538.40      570.21     28.42 o
   5  11   9      264.28      245.13     20.19 o
   6  11   9        1.00        6.42      4.06 o
   7  11   9      293.62      327.62     20.18 o
   8  11   9      354.51      358.37     21.54 o
   9  11   9        0.47       11.90      6.77 o
  10  11   9        0.20       22.32      6.66 o
  11  11   9       50.01       59.57      9.52 o
  12  11   9      121.47      105.28     13.76 o
  13  11   9        0.60       13.28      9.23 o
   0  12   9     1593.10     1714.61     71.94 o
   1  12   9      333.64      342.75     24.41 o
   2  12   9      592.83      563.13     38.37 o
   3  12   9      573.73      554.96     30.48 o
   4  12   9      303.51      333.65     19.06 o
   5  12   9      248.05      276.46     23.20 o
   6  12   9       19.64       29.52      6.40 o
   7  12   9     1106.82     1268.13     41.89 o
   8  12   9      456.61      485.75     30.16 o
   9  12   9       91.26       95.81     14.16 o
  10  12   9      121.25       91.94     12.98 o
  11  12   9        0.45       18.83      6.99 o
  12  12   9       69.59       48.31     10.58 o
   1  13   9      697.46      720.61     39.24 o
   2  13   9        4.66        6.48      5.26 o
   3  13   9      390.58      420.30     24.82 o
   4  13   9      451.22      471.54     26.06 o
   5  13   9      102.80       94.44     10.07 o
   6  13   9      122.54      114.38     11.15 o
   7  13   9       94.61       77.16     10.35 o
   8  13   9       18.21       36.11      7.18 o
   9  13   9      395.43      391.36     37.08 o
  10  13   9      201.76      200.34     20.81 o
  11  13   9       81.03      117.24     14.60 o
   0  14   9       20.78        4.07      4.79 o
   1  14   9        5.20       17.00      5.18 o
   2  14   9      334.67      327.78     25.35 o
   3  14   9       31.08       22.83      5.53 o
   4  14   9      238.27      256.13     20.09 o
   5  14   9       11.10       24.87      5.54 o
   6  14   9       26.11       33.69      6.15 o
   7  14   9       48.07       66.52     14.69 o
   8  14   9       62.76       54.25     15.50 o
   9  14   9        1.33        5.12      5.98 o
  10  14   9       40.43       21.89      9.13 o
   1  15   9       98.96       88.24     13.74 o
   2  15   9       63.02       71.29      8.90 o
   3  15   9      326.64      323.93     29.35 o
   4  15   9      110.90      110.58     13.36 o
   5  15   9       99.37       77.12      9.83 o
   6  15   9      251.12      268.02     25.31 o
   7  15   9        0.08       24.45      6.18 o
   8  15   9        3.11        9.46      6.58 o
   0  16   9      563.38      560.29     83.80 o
   1  16   9       90.41       93.84     13.27 o
   2  16   9       85.17       74.39      9.95 o
   3  16   9      273.67      269.47     28.28 o
   4  16   9       75.36       74.54      9.54 o
   5  16   9        5.19       10.89      4.58 o
   0   0  10     6157.25     6711.20    136.54 o
   1   0  10     1575.37     1882.36     30.48 o
   2   0  10     1460.07     1460.75     39.15 o
   3   0  10     6975.83     7025.23     90.35 o
   4   0  10      810.11      832.82     30.68 o
   5   0  10     4680.34     4791.21     69.03 o
   6   0  10      578.12      529.91     29.10 o
   7   0  10     4032.67     3804.22     53.34 o
   8   0  10      141.03      116.59     13.84 o
   9   0  10     6722.49     7410.83     86.37 o
  10   0  10      950.16     1088.42     47.27 o
  11   0  10       65.73       33.48      9.65 o
  12   0  10      633.70      599.33     50.21 o
  13   0  10      804.10      887.18     66.70 o
  14   0  10     1430.37     1425.94     60.92 o
  15   0  10     1380.68     1547.32    150.39 o
  16   0  10      160.50      154.64     20.54 o
  17   0  10     1091.97     1167.50     76.28 o
   1   1  10      761.65      808.66     21.41 o
   2   1  10     4242.00     4636.47     63.35 o
   3   1  10     1200.30     1157.19     18.74 o
   4   1  10      337.90      291.55     15.35 o
   5   1  10     2493.45     2562.49     31.29 o
   6   1  10        0.03        7.40      2.85 o
   7   1  10       48.49       68.19      7.69 o
   8   1  10     1325.47     1336.64     28.38 o
   9   1  10     5108.97     5625.43     52.98 o
  10   1  10      489.68      454.27     26.03 o
  11   1  10      263.34      241.41     18.03 o
  12   1  10      129.96      122.57     12.61 o
  13   1  10      126.15      105.30      9.96 o
  14   1  10       76.74       65.02      8.64 o
  15   1  10      543.01      565.45     36.69 o
  16   1  10       16.55       31.37      8.54 o
  17   1  10      257.20      262.27     28.47 o
   0   2  10     2848.22     3017.89     46.11 o
   1   2  10      706.39      798.96     23.45 o
   2   2  10      244.05      195.34     13.10 o
   3   2  10        0.02        4.86      2.71 o
   4   2  10      474.28      476.40     20.24 o
   5   2  10        0.05        3.34      4.60 o
   6   2  10       55.96       48.26      6.40 o
   7   2  10      723.34      767.68     26.10 o
   8   2  10      473.68      486.62     19.90 o
   9   2  10        1.27       21.59      5.43 o
  10   2  10      210.47      197.81     13.72 o
  11   2  10      107.62       66.73      8.11 o
  12   2  10        6.10        8.62      3.41 o
  13   2  10        7.40        9.96      6.89 o
  14   2  10       56.77       50.56      7.22 o
  15   2  10       78.58       59.33      8.29 o
  16   2  10        5.36        4.78      6.33 o
  17   2  10        3.57       22.02      5.06 o
   1   3  10     2283.86     2045.08     32.76 o
   2   3  10      218.82      262.29     13.92 o
   3   3  10     3173.98     3578.83     47.33 o
   4   3  10      936.45      958.69     15.81 o
   5   3  10     2797.51     3019.50     51.65 o
   6   3  10      337.29      397.97     18.01 o
   7   3  10       74.45       94.76      8.51 o
   8   3  10     1020.90     1099.02     36.52 o
   9   3  10     7651.26     8382.42    152.12 o
  10   3  10       26.19       13.00      4.45 o
  11   3  10     1411.52     1608.34     30.02 o
  12   3  10        0.52       19.39      4.80 o
  13   3  10      267.54      245.51     21.64 o
  14   3  10       57.46       40.05      6.83 o
  15   3  10      510.73      509.98     32.03 o
  16   3  10      341.96      323.10     29.31 o
  17   3  10      338.98      329.62     28.72 o
   0   4  10      904.28      904.45     38.90 o
   1   4  10      970.62     1091.66     33.09 o
   2   4  10        7.19        3.41      3.59 o
   3   4  10     5452.00     5452.72     94.63 o
   4   4  10     5547.90     6069.19     84.63 o
   5   4  10     4850.10     5029.31     98.88 o
   6   4  10       28.33       27.59      4.79 o
   7   4  10     2439.79     2312.24     35.74 o
   8   4  10        3.99       11.33      3.82 o
   9   4  10     4824.44     5610.51    120.16 o
  10   4  10      161.19       92.92     10.25 o
  11   4  10        3.68       21.45      4.54 o
  12   4  10     1156.55     1207.78     40.27 o
  13   4  10      746.03      713.92     40.62 o
  14   4  10        0.02       11.26      5.13 o
  15   4  10      953.71     1077.65     46.50 o
  16   4  10      248.39      187.83     20.04 o
  17   4  10     1250.67     1401.25     57.56 o
   1   5  10      189.41      130.50     13.51 o
   2   5  10        4.49        8.65      3.56 o
   3   5  10      418.06      390.81     21.43 o
   4   5  10      202.79      162.90     10.82 o
   5   5  10      348.95      387.34     23.20 o
   6   5  10        9.51       23.95      4.36 o
   7   5  10       12.75       21.91      3.69 o
   8   5  10     1119.31     1146.41     23.98 o
   9   5  10     1548.62     1543.27     47.39 o
  10   5  10      219.66      182.10     27.18 o
  11   5  10        1.79        8.77      3.98 o
  12   5  10      432.19      383.89     28.43 o
  13   5  10       16.26       25.41      8.32 o
  14   5  10        0.92       16.02      5.05 o
  15   5  10      124.01       88.07     15.47 o
  16   5  10        0.73       10.19      4.51 o
  17   5  10       61.13       40.98      7.92 o
   0   6  10      143.31      133.60     13.16 o
   1   6  10      515.18      516.76     23.91 o
   2   6  10     1790.19     1741.05     50.58 o
   3   6  10     2117.33     2146.06     55.92 o
   4   6  10      653.30      647.76     25.09 o
   5   6  10      127.33       60.82      9.31 o
   6   6  10        4.10        6.89      5.24 o
   7   6  10     1343.03     1349.01     28.37 o
   8   6  10      487.55      477.24     29.90 o
   9   6  10      248.28      224.36     16.43 o
  10   6  10      428.18      387.97     31.69 o
  11   6  10      230.43      183.50     19.70 o
  12   6  10        9.20        6.90      7.07 o
  13   6  10       19.90       20.89      5.80 o
  14   6  10       47.12       53.05      8.90 o
  15   6  10      374.64      376.49     33.58 o
  16   6  10        6.13       30.19      6.56 o
   1   7  10     1183.88     1063.30     36.84 o
   2   7  10       74.96       70.23      7.39 o
   3   7  10     1604.50     1730.01     39.03 o
   4   7  10       23.44       33.92      7.30 o
   5   7  10     1546.77     1699.24     31.76 o
   6   7  10      252.75      254.64     21.00 o
   7   7  10       75.89       51.26      9.94 o
   8   7  10      333.42      320.29     23.10 o
   9   7  10     4011.99     4420.17    146.75 o
  10   7  10      486.95      512.15     53.48 o
  11   7  10     1349.11     1631.71     46.85 o
  12   7  10      118.76       80.27     13.20 o
  13   7  10      281.73      325.74     23.29 o
  14   7  10      194.70      174.54     23.87 o
  15   7  10       80.57       97.31     13.67 o
  16   7  10      367.14      350.66     26.72 o
   0   8  10      871.68      715.67     66.16 o
   1   8  10       48.73       49.08      7.87 o
   2   8  10       26.96       41.50     10.13 o
   3   8  10     1580.25     1674.09     44.80 o
   4   8  10      236.53      237.72     16.20 o
   5   8  10     2291.42     2374.23     43.23 o
   6   8  10      156.12      166.96     13.96 o
   7   8  10     2311.18     2538.06     43.13 o
   8   8  10      120.84      116.58     12.17 o
   9   8  10      969.75     1069.29     45.17 o
  10   8  10       10.00       18.94      6.59 o
  11   8  10       24.26       26.26      6.18 o
  12   8  10      276.48      247.49     18.75 o
  13   8  10      413.37      425.68     30.80 o
  14   8  10       63.46       47.61      9.94 o
  15   8  10     1141.31     1291.92     68.63 o
   1   9  10     1096.33     1091.27     35.73 o
   2   9  10     1113.43     1191.26     64.49 o
   3   9  10      417.67      486.68     27.92 o
   4   9  10      127.39       72.50     12.43 o
   5   9  10       22.79       17.31      5.50 o
   6   9  10      312.31      310.62     17.96 o
   7   9  10       40.40       29.41      5.39 o
   8   9  10     1325.23     1408.86     41.75 o
   9   9  10       57.49       46.35      6.38 o
  10   9  10     1226.94     1403.17     47.26 o
  11   9  10        6.62       37.30      7.28 o
  12   9  10      130.66      124.66     13.48 o
  13   9  10      357.15      354.19     32.87 o
  14   9  10        4.48       22.12      6.67 o
   0  10  10     3592.29     3778.03     75.81 o
   1  10  10      759.43      706.14     45.00 o
   2  10  10      931.21      917.05     39.91 o
   3  10  10     2234.37     2264.35     35.84 o
   4  10  10        7.31       16.40      4.30 o
   5  10  10      721.15      747.91     35.81 o
   6  10  10      328.01      312.08     21.56 o
   7  10  10     1722.26     1787.85     52.56 o
   8  10  10      238.88      189.01     15.81 o
   9  10  10      258.79      254.69     27.35 o
  10  10  10       41.37       29.96     11.50 o
  11  10  10      513.38      601.34     37.44 o
  12  10  10       23.53       44.56      7.79 o
  13  10  10      354.45      404.61     37.66 o
  14  10  10      200.64      202.74     21.84 o
   1  11  10      461.39      462.37     29.52 o
   2  11  10      280.41      293.28     28.61 o
   3  11  10      526.62      513.04     27.52 o
   4  11  10      675.15      711.97     31.89 o
   5  11  10      168.22      167.50     17.89 o
   6  11  10       30.88       31.22      6.23 o
   7  11  10       14.30       13.66      4.74 o
   8  11  10       38.76       26.44      6.61 o
   9  11  10     1080.20     1226.26     46.37 o
  10  11  10      238.72      290.97     22.98 o
  11  11  10      546.54      603.17     53.29 o
  12  11  10       21.78       34.35      7.27 o
  13  11  10      130.94      132.60     16.39 o
   0  12  10       13.48       17.00      9.96 o
   1  12  10        0.16       14.71      5.40 o
   2  12  10       42.66       44.65      6.66 o
   3  12  10      404.17      454.95     24.96 o
   4  12  10       94.42       98.04      9.80 o
   5  12  10      645.86      670.45     37.04 o
   6  12  10        2.86       18.05      4.31 o
   7  12  10      123.36       90.00      9.59 o
   8  12  10       80.67       71.86      8.82 o
   9  12  10       88.23      125.96     12.17 o
  10  12  10       10.40       10.63      6.05 o
  11  12  10       47.00       31.54      7.61 o
  12  12  10      150.72      114.51     12.70 o
   1  13  10      570.84      529.12     30.49 o
   2  13  10      222.04      228.31     20.08 o
   3  13  10      121.38      112.65     10.52 o
   4  13  10      255.66      270.34     18.78 o
   5  13  10       72.04       75.14      7.22 o
   6  13  10       59.17       40.87      5.81 o
   7  13  10        4.95       16.37      5.98 o
   8  13  10      387.75      395.16     34.88 o
   9  13  10        1.88       24.10      7.35 o
  10  13  10      310.49      323.54     28.05 o
   0  14  10        1.20       21.88     11.83 o
   1  14  10      161.06      159.21     24.86 o
   2  14  10     1087.94     1240.74     57.26 o
   3  14  10     1501.41     1663.58     75.32 o
   4  14  10       14.64       20.71      4.82 o
   5  14  10      895.44     1056.57     49.82 o
   6  14  10       14.84       15.48      4.61 o
   7  14  10      486.99      475.20     35.40 o
   8  14  10        9.98       30.08      9.34 o
   9  14  10      290.29      295.01     26.38 o
   1  15  10      290.14      308.74     42.23 o
   2  15  10       26.98       22.29      5.29 o
   3  15  10       26.60       18.27      4.47 o
   4  15  10       27.75       31.13      7.71 o
   5  15  10       68.74       46.03      8.12 o
   6  15  10       27.21       25.89      6.40 o
   7  15  10       66.42       72.29     11.74 o
   0  16  10       14.17       39.55     12.36 o
   1  16  10        5.33       17.18      7.10 o
   2  16  10        8.82       20.96      5.45 o
   3  16  10        0.01       24.55      7.80 o
   4  16  10      116.37      113.85     13.22 o
   1   1  11        0.51        5.85      3.31 o
   2   1  11      379.91      412.64     15.84 o
   3   1  11     1058.17     1058.64     18.57 o
   4   1  11       29.01       27.82      4.67 o
   5   1  11      520.41      580.63     17.69 o
   6   1  11       48.80       39.19      4.72 o
   7   1  11       31.30       18.17      5.14 o
   8   1  11       12.51       10.62      3.71 o
   9   1  11      401.02      270.98     18.45 o
  10   1  11      271.80      231.07     17.16 o
  11   1  11      703.34      699.51     28.84 o
  12   1  11       39.58       25.07      5.67 o
  13   1  11     1187.57     1244.02     50.52 o
  14   1  11      222.98      191.26     14.58 o
  15   1  11      114.26      101.21     11.90 o
  16   1  11       47.71       37.58      7.10 o
  17   1  11       95.25       89.94     15.33 o
   0   2  11     6098.51     6336.39    105.01 o
   1   2  11     4249.82     4466.52     44.88 o
   2   2  11     7644.21     8329.77     81.88 o
   3   2  11     1324.80     1333.88     26.47 o
   4   2  11     1751.01     1770.61     26.23 o
   5   2  11     4686.85     5167.92     69.09 o
   6   2  11      536.43      520.55     20.54 o
   7   2  11     1229.87     1279.59     28.69 o
   8   2  11      758.73      837.27     31.44 o
   9   2  11     6839.65     7618.05     70.24 o
  10   2  11      318.85      298.35     19.13 o
  11   2  11      927.94      914.60     22.64 o
  12   2  11       32.48       32.21      5.33 o
  13   2  11      550.13      567.69     32.28 o
  14   2  11      758.45      774.38     42.11 o
  15   2  11     1147.60     1254.40     63.84 o
  16   2  11       50.31       34.26      7.05 o
  17   2  11      754.56      772.99     42.59 o
   1   3  11      333.04      273.55     14.73 o
   2   3  11      885.79      984.97     43.73 o
   3   3  11      513.99      488.70     21.90 o
   4   3  11      968.51     1038.88     29.31 o
   5   3  11      440.17      421.51     19.15 o
   6   3  11       24.44       22.59      4.80 o
   7   3  11       15.76       25.30      4.47 o
   8   3  11        4.37       16.77      5.41 o
   9   3  11      470.62      406.96     28.69 o
  10   3  11        2.37        6.04      4.22 o
  11   3  11      996.60     1041.89     47.11 o
  12   3  11      439.72      429.67     26.09 o
  13   3  11      101.78       61.93      8.10 o
  14   3  11        1.97        9.39      4.75 o
  15   3  11      137.22      128.46     19.84 o
  16   3  11      142.41      112.28     12.43 o
  17   3  11       24.63       23.92      8.77 o
   0   4  11     1269.60     1558.04     48.15 o
   1   4  11        0.40       17.50      3.48 o
   2   4  11      672.78      718.54     26.80 o
   3   4  11      296.00      292.74     19.08 o
   4   4  11      518.02      516.91     17.33 o
   5   4  11     2049.91     2221.61     55.85 o
   6   4  11      247.87      216.08     15.22 o
   7   4  11      794.09      768.68     29.85 o
   8   4  11        3.24        9.42      4.30 o
   9   4  11     2278.50     2333.84     36.23 o
  10   4  11      595.63      543.92     25.68 o
  11   4  11        0.64       20.26      5.20 o
  12   4  11      661.84      604.06     35.62 o
  13   4  11      529.44      482.16     32.01 o
  14   4  11        4.71       14.92      4.05 o
  15   4  11        9.39       10.36      5.76 o
  16   4  11        8.05       11.61      5.58 o
   1   5  11       22.12       20.77      5.97 o
   2   5  11     1080.46      925.43     46.31 o
   3   5  11     1497.22     1607.33     53.10 o
   4   5  11      188.56      210.14     13.69 o
   5   5  11      731.97      711.54     22.94 o
   6   5  11      218.27      210.46     12.78 o
   7   5  11        0.07       13.05      4.53 o
   8   5  11     1231.35     1319.50     27.13 o
   9   5  11       20.76        5.09      3.84 o
  10   5  11      268.49      232.87     24.86 o
  11   5  11      891.73      847.93     34.32 o
  12   5  11      426.01      413.32     27.71 o
  13   5  11      927.83      884.26     63.91 o
  14   5  11      250.36      203.39     16.84 o
  15   5  11      349.88      381.04     46.85 o
  16   5  11       92.01       68.77     13.08 o
   0   6  11      504.71      356.21     26.58 o
   1   6  11      440.22      396.75     18.85 o
   2   6  11      934.63      718.96     60.33 o
   3   6  11      105.89       56.84      6.82 o
   4   6  11       25.33       23.40      6.40 o
   5   6  11     2346.11     2429.44     40.30 o
   6   6  11       10.77       15.50      4.92 o
   7   6  11      125.33       89.18      8.97 o
   8   6  11      197.86      183.09     14.52 o
   9   6  11     2414.10     2726.48     61.66 o
  10   6  11        6.35       16.78      5.48 o
  11   6  11      721.52      676.10     37.59 o
  12   6  11      117.03       89.08     10.20 o
  13   6  11      195.97      175.12     17.66 o
  14   6  11       13.73       11.66      5.31 o
  15   6  11      397.80      395.47     32.11 o
  16   6  11       76.32       62.38     15.30 o
   1   7  11      368.78      320.63     20.84 o
   2   7  11      222.19      204.79     20.85 o
   3   7  11      453.73      417.73     29.80 o
   4   7  11     1038.15     1076.51     29.37 o
   5   7  11       19.38       21.71      4.95 o
   6   7  11      105.39       98.14     10.31 o
   7   7  11        8.56        8.09      6.71 o
   8   7  11      101.09       61.14     10.07 o
   9   7  11       52.62       59.19      8.35 o
  10   7  11       98.81       83.75      9.67 o
  11   7  11      265.69      252.29     22.29 o
  12   7  11       15.11       27.66      7.66 o
  13   7  11        1.43       19.08      7.93 o
  14   7  11      266.50      289.90     30.26 o
  15   7  11        2.70       20.59      6.89 o
   0   8  11      332.54      283.79     40.93 o
   1   8  11        9.17       15.58      7.04 o
   2   8  11     1306.49     1414.52     40.43 o
   3   8  11      278.20      249.65     19.68 o
   4   8  11        0.81        6.04      3.89 o
   5   8  11     2597.81     2759.47     39.48 o
   6   8  11      116.06       94.76      9.92 o
   7   8  11     1472.26     1624.69     39.85 o
   8   8  11       10.55       15.94      4.75 o
   9   8  11     2234.27     2522.68     85.33 o
  10   8  11      109.55       82.33     14.16 o
  11   8  11       43.24       28.23      8.25 o
  12   8  11      695.08      733.89     42.68 o
  13   8  11      384.80      363.38     37.91 o
  14   8  11      103.89       66.43     13.30 o
  15   8  11       84.82       65.06     15.78 o
   1   9  11      512.32      402.23     43.50 o
   2   9  11      213.78      246.75     20.62 o
   3   9  11      348.18      357.41     24.30 o
   4   9  11        0.02       18.77      5.74 o
   5   9  11     1013.95     1104.10     47.51 o
   6   9  11      202.39      164.96     14.93 o
   7   9  11       11.89       18.03      8.30 o
   8   9  11       39.14       23.57      5.39 o
   9   9  11      222.46      180.93     23.20 o
  10   9  11      139.98      117.23     12.62 o
  11   9  11      773.02      887.81     49.59 o
  12   9  11       65.93       59.01      7.90 o
  13   9  11      592.16      636.30     53.73 o
  14   9  11       96.93       89.44     11.91 o
   0  10  11      325.38      298.44     59.08 o
   1  10  11       30.03       20.08      6.45 o
   2  10  11      261.41      221.91     16.87 o
   3  10  11        1.33       10.22      4.04 o
   4  10  11       19.08       30.33      6.01 o
   5  10  11      392.69      380.49     26.66 o
   6  10  11        6.82       11.34      4.45 o
   7  10  11      230.92      200.32     16.74 o
   8  10  11      110.66       75.97      8.38 o
   9  10  11      315.22      305.76     21.18 o
  10  10  11       42.45       19.31      9.59 o
  11  10  11      225.88      230.83     20.75 o
  12  10  11        4.35       13.90      9.12 o
  13  10  11        0.09       19.79      6.65 o
   1  11  11       17.26        7.71      5.76 o
   2  11  11      943.57      949.27     25.85 o
   3  11  11      642.64      653.24     33.88 o
   4  11  11      292.16      366.37     21.19 o
   5  11  11      255.08      289.77     19.62 o
   6  11  11      112.92       98.46      9.79 o
   7  11  11        4.59       14.99      6.89 o
   8  11  11       20.89       16.70      7.17 o
   9  11  11      208.74      230.37     20.02 o
  10  11  11        1.05       36.85      7.81 o
  11  11  11        5.26       21.06      5.44 o
  12  11  11      184.87      192.16     21.29 o
   0  12  11       14.85       18.07      9.78 o
   1  12  11        6.96       19.02     11.00 o
   2  12  11      510.39      497.49     27.45 o
   3  12  11       36.17       42.99      7.15 o
   4  12  11       70.28       68.69      7.60 o
   5  12  11     1632.44     1911.45     45.83 o
   6  12  11       50.10       38.02      6.81 o
   7  12  11      844.49      878.28     52.89 o
   8  12  11      182.11      187.14     23.71 o
   9  12  11      968.81     1021.44     55.09 o
  10  12  11        9.53       40.49      6.99 o
  11  12  11       49.27       53.24      9.89 o
   1  13  11      226.00      228.79     23.82 o
   2  13  11      107.52       99.67     10.96 o
   3  13  11      215.05      211.73     16.89 o
   4  13  11      570.79      616.29     51.52 o
   5  13  11       73.20       74.19      9.45 o
   6  13  11       20.47       16.48      6.08 o
   7  13  11        1.04       17.32      7.21 o
   8  13  11        0.02       12.40      5.41 o
   9  13  11       59.28       59.95     12.70 o
  10  13  11        1.34       15.42      6.06 o
   0  14  11       58.73       67.03     26.00 o
   1  14  11        1.48       12.41      6.84 o
   2  14  11       77.19       53.88      8.20 o
   3  14  11       36.38       37.14      5.78 o
   4  14  11        1.29       15.62      6.41 o
   5  14  11        8.35       23.97      6.14 o
   6  14  11       31.62       39.91      6.41 o
   7  14  11      137.28      151.49     17.74 o
   8  14  11       80.42       61.38     10.44 o
   1  15  11      121.84      123.83     20.47 o
   2  15  11        3.90       15.17     10.64 o
   3  15  11      382.66      302.72     38.42 o
   4  15  11      241.65      211.59     19.56 o
   5  15  11      135.10      121.56     12.88 o
   6  15  11      143.40      131.53     15.51 o
   0  16  11        0.10        4.58     12.45 o
   1  16  11        7.48       27.50      8.51 o
   0   0  12       24.48       23.70      5.60 o
   1   0  12     2208.79     2434.62     37.99 o
   2   0  12        4.33       20.35     10.03 o
   3   0  12        0.86       15.08      5.44 o
   4   0  12      436.25      535.39     26.45 o
   5   0  12     3400.29     3811.29     79.14 o
   6   0  12       83.32       84.87      9.56 o
   7   0  12     3367.98     3652.39     80.81 o
   8   0  12      992.23      996.43     49.78 o
   9   0  12      717.41      572.34     31.08 o
  10   0  12       55.16       35.64     12.15 o
  11   0  12      720.11      666.14     41.72 o
  12   0  12      144.59       83.59     12.00 o
  13   0  12      175.26      180.10     21.61 o
  14   0  12      285.98      256.67     29.30 o
  15   0  12       64.68       67.80     11.50 o
  16   0  12       44.21       29.65      8.59 o
   1   1  12      496.09      568.54     18.17 o
   2   1  12      785.63      803.21     23.31 o
   3   1  12      686.77      596.31     28.01 o
   4   1  12       21.41       15.17      3.50 o
   5   1  12        2.25       11.44      4.56 o
   6   1  12      160.52      134.06      9.84 o
   7   1  12      600.48      643.67     29.52 o
   8   1  12      132.39      117.96      9.26 o
   9   1  12     1312.83     1143.88     46.21 o
  10   1  12       19.62       23.44      4.31 o
  11   1  12      664.69      612.60     28.44 o
  12   1  12      286.79      269.76     18.06 o
  13   1  12      764.39      755.91     30.67 o
  14   1  12       10.73       21.31      4.77 o
  15   1  12       18.35       18.22      4.54 o
  16   1  12       68.69       59.11     12.01 o
   0   2  12     1904.34     2092.23     41.47 o
   1   2  12       14.45       12.57      4.46 o
   2   2  12      895.65      896.79     22.08 o
   3   2  12        3.55       14.06      5.82 o
   4   2  12       64.64       54.74      6.41 o
   5   2  12        0.55        4.29      3.24 o
   6   2  12        6.90       15.22      3.87 o
   7   2  12      648.70      657.44     30.82 o
   8   2  12       70.89       46.57      5.63 o
   9   2  12      149.79       84.10     12.02 o
  10   2  12       94.83       55.94     11.78 o
  11   2  12        0.00        8.57      4.13 o
  12   2  12        0.69        7.95      3.64 o
  13   2  12        2.51       12.07      4.12 o
  14   2  12        0.43       16.81      4.40 o
  15   2  12       19.62       21.49      6.19 o
  16   2  12       20.56       22.76      6.45 o
   1   3  12      634.47      700.11     26.31 o
   2   3  12      432.82      427.95     18.37 o
   3   3  12     3528.09     3528.81     42.03 o
   4   3  12       52.48       38.43      5.09 o
   5   3  12       12.32        4.79      4.96 o
   6   3  12      133.31      117.49     10.13 o
   7   3  12     1847.24     2000.54     31.58 o
   8   3  12      484.66      485.98     24.99 o
   9   3  12     2160.49     2180.34     35.85 o
  10   3  12      216.73      194.93     20.01 o
  11   3  12     2546.23     2870.38     55.03 o
  12   3  12       67.66       54.48      9.56 o
  13   3  12      803.88      818.51     35.61 o
  14   3  12      118.45       70.17     15.30 o
  15   3  12        3.41       24.61      6.32 o
  16   3  12       53.17       57.70      7.78 o
   0   4  12      393.61      385.27     26.20 o
   1   4  12      319.58      329.35     16.68 o
   2   4  12      148.81      110.02     12.14 o
   3   4  12      127.26       87.15      7.28 o
   4   4  12      613.23      632.83     21.56 o
   5   4  12     2629.54     2792.05     47.80 o
   6   4  12        2.90       16.70      3.45 o
   7   4  12     1938.53     2020.39     47.89 o
   8   4  12      491.90      498.36     23.14 o
   9   4  12      608.85      511.03     22.86 o
  10   4  12     1124.42     1164.10     40.64 o
  11   4  12      319.70      263.44     22.08 o
  12   4  12      296.83      277.25     21.64 o
  13   4  12       45.77       33.14      5.20 o
  14   4  12       58.16       39.95      7.32 o
  15   4  12       31.16       39.46      8.27 o
  16   4  12       42.91       28.02      5.15 o
   1   5  12      141.01       99.10     10.25 o
   2   5  12      139.59      131.06     14.36 o
   3   5  12      644.45      621.92     24.24 o
   4   5  12        0.33        9.96      4.02 o
   5   5  12      149.49      131.23      9.20 o
   6   5  12      776.68      801.13     34.88 o
   7   5  12       65.68       40.95      5.05 o
   8   5  12       38.29       19.31      4.28 o
   9   5  12      753.32      717.82     34.65 o
  10   5  12       96.26       66.11     11.99 o
  11   5  12       61.40       35.66      6.19 o
  12   5  12      220.14      211.95     17.46 o
  13   5  12       13.12       16.72      8.13 o
  14   5  12       21.55       21.56      4.18 o
  15   5  12       49.16       32.18      7.31 o
  16   5  12       31.32       23.92      6.02 o
   0   6  12       12.68       19.61     11.43 o
   1   6  12        0.03       24.81     14.71 o
   2   6  12       39.69       24.92      3.56 o
   3   6  12      251.30      217.44     18.35 o
   4   6  12      252.57      208.73     25.30 o
   5   6  12      643.81      721.58     28.70 o
   6   6  12        0.00        1.50      3.18 o
   7   6  12      770.73      696.34     30.44 o
   8   6  12        0.63        4.73      2.18 o
   9   6  12     1676.90     1723.81     54.44 o
  10   6  12      501.82      460.26     29.37 o
  11   6  12        6.41        5.40      6.89 o
  12   6  12       15.15       18.88      4.70 o
  13   6  12       13.61       21.75      5.82 o
  14   6  12       43.99       26.75      6.22 o
  15   6  12        0.68       24.88      5.68 o
   1   7  12      349.46      282.05     25.03 o
   2   7  12      397.59      345.04     25.44 o
   3   7  12     2106.37     2079.98    100.21 o
   4   7  12      269.19      246.02     19.46 o
   5   7  12       20.30       19.53      5.78 o
   6   7  12      118.37      100.62     11.55 o
   7   7  12      303.97      319.79     21.27 o
   8   7  12      103.85      101.91     11.48 o
   9   7  12      915.89      992.62     41.27 o
  10   7  12        3.83        2.31      6.13 o
  11   7  12     1430.32     1555.76     44.86 o
  12   7  12       57.96       47.64     10.96 o
  13   7  12      524.69      511.34     37.03 o
  14   7  12       42.49       33.88      9.54 o
  15   7  12        7.19       13.99      6.74 o
   0   8  12       49.37       40.24      8.44 o
   1   8  12      507.86      520.63     30.12 o
   2   8  12       75.94       56.57     10.92 o
   3   8  12      360.75      337.49     22.01 o
   4   8  12       10.79        9.89      3.99 o
   5   8  12     1211.94     1419.10     46.84 o
   6   8  12       63.77       54.81      6.80 o
   7   8  12     1485.57     1687.85     48.57 o
   8   8  12      184.41      186.99     18.26 o
   9   8  12        6.20        9.21      3.12 o
  10   8  12       14.71       16.40      6.49 o
  11   8  12      213.77      144.41     16.92 o
  12   8  12        4.00       11.37      5.73 o
  13   8  12       24.31       18.78      4.99 o
  14   8  12      172.66      125.04     18.72 o
   1   9  12       71.22       33.26      5.31 o
   2   9  12      232.96      184.03     15.35 o
   3   9  12      801.47      830.77     32.81 o
   4   9  12        0.60       17.69      4.67 o
   5   9  12        0.00       10.80      7.78 o
   6   9  12      103.67       95.64     10.00 o
   7   9  12      102.52       67.72      8.36 o
   8   9  12       44.84       43.29      6.26 o
   9   9  12      192.85      161.13     13.32 o
  10   9  12      120.97      121.71     12.85 o
  11   9  12       42.99       33.75      5.75 o
  12   9  12      181.13      170.71     17.76 o
  13   9  12      108.34       87.06     12.58 o
   0  10  12     2845.03     3001.71    129.28 o
   1  10  12       27.35       35.51      9.92 o
   2  10  12       29.95       24.40      5.28 o
   3  10  12      579.38      625.13     34.76 o
   4  10  12       48.86       46.88      7.07 o
   5  10  12     1233.03     1358.45     50.50 o
   6  10  12     1041.48     1207.32     54.12 o
   7  10  12     1317.04     1480.61     45.48 o
   8  10  12        5.59       16.97      4.04 o
   9  10  12     1300.41     1445.41     54.30 o
  10  10  12       76.88       69.11      8.43 o
  11  10  12        1.07       10.13      4.97 o
  12  10  12        3.59       22.58      7.60 o
  13  10  12       16.95       20.50      7.49 o
   1  11  12      198.67      179.57     17.24 o
   2  11  12        1.20        9.57      5.16 o
   3  11  12      209.64      169.77     16.79 o
   4  11  12        2.20       13.77      5.34 o
   5  11  12       29.96       34.90      5.56 o
   6  11  12       70.44       68.11      9.82 o
   7  11  12        2.06        5.98      6.10 o
   8  11  12       15.85       21.47      4.34 o
   9  11  12      407.41      327.07     37.83 o
  10  11  12       63.19       59.57     10.92 o
  11  11  12      558.07      613.45     46.71 o
  12  11  12        0.33       23.34      9.77 o
   0  12  12        1.40        0.04      6.86 o
   1  12  12        6.98       14.22      5.16 o
   2  12  12       96.40       76.52     12.43 o
   3  12  12      216.96      194.54     17.81 o
   4  12  12        0.08       11.49      5.55 o
   5  12  12       63.65       66.33      7.69 o
   6  12  12        0.23       13.15      5.69 o
   7  12  12       14.87       20.28      9.75 o
   8  12  12      141.77      153.23     15.19 o
   9  12  12       21.27       24.05      5.21 o
  10  12  12        8.32       15.26      5.96 o
   1  13  12      142.13      127.56     18.17 o
   2  13  12      233.46      206.94     18.39 o
   3  13  12      652.93      719.25     46.92 o
   4  13  12       40.04       33.49      8.24 o
   5  13  12        3.35       10.51      8.30 o
   6  13  12       22.98       24.77      5.67 o
   7  13  12        0.50       19.74      5.42 o
   8  13  12      119.91       81.97      9.46 o
   9  13  12      209.32      213.17     21.78 o
   0  14  12       91.17       41.08     37.47 o
   1  14  12       47.11       44.95      9.32 o
   2  14  12       72.27       49.15     10.35 o
   3  14  12      407.63      384.96     32.16 o
   4  14  12      175.02      169.94     21.83 o
   5  14  12     1330.15     1563.66     89.78 o
   6  14  12      432.35      485.38     34.09 o
   7  14  12      291.35      346.46     30.42 o
   1  15  12       56.30       83.06     13.25 o
   2  15  12      258.61      260.85     26.80 o
   3  15  12       15.28       18.83      4.47 o
   4  15  12        9.00       17.57      5.99 o
   1   1  13      270.46      260.29     12.50 o
   2   1  13      200.57      170.03     10.09 o
   3   1  13     3440.81     3508.83     49.14 o
   4   1  13        2.18        5.96      5.24 o
   5   1  13      257.00      253.52     16.22 o
   6   1  13      108.29       70.58     10.09 o
   7   1  13      255.56      227.44     18.14 o
   8   1  13     2722.02     2956.12     50.04 o
   9   1  13      603.97      537.96     24.17 o
  10   1  13       65.49       38.66      5.60 o
  11   1  13       53.18       41.38      5.31 o
  12   1  13      246.67      251.29     19.08 o
  13   1  13      157.84      161.83     12.10 o
  14   1  13        0.04        5.47      5.67 o
  15   1  13      106.87       89.00     15.60 o
  16   1  13      239.53      184.59     18.38 o
   0   2  13     1276.67     1531.23     48.09 o
   1   2  13       20.22       23.29      4.70 o
   2   2  13      237.83      273.90     13.37 o
   3   2  13     4505.90     4760.02     40.08 o
   4   2  13      305.55      315.69     16.05 o
   5   2  13     4926.86     5482.68     99.82 o
   6   2  13       50.36       29.43      5.22 o
   7   2  13     6428.35     6729.51    110.08 o
   8   2  13      823.69      863.05     29.43 o
   9   2  13      609.40      492.86     24.03 o
  10   2  13      222.79      189.13     16.81 o
  11   2  13      141.00       97.68     10.67 o
  12   2  13      129.09      116.06     10.39 o
  13   2  13       38.22       35.42      4.95 o
  14   2  13        0.04       12.78      3.64 o
  15   2  13      527.62      509.52     33.77 o
  16   2  13      157.25      116.91     20.08 o
   1   3  13       22.34       14.98      3.48 o
   2   3  13       20.96       13.63      6.32 o
   3   3  13     3400.77     3666.12     53.45 o
   4   3  13      105.25      100.22      7.98 o
   5   3  13      879.94      977.49     30.45 o
   6   3  13       98.70       79.00      7.93 o
   7   3  13        2.95        3.06      7.83 o
   8   3  13       35.72       24.92      6.13 o
   9   3  13      315.87      218.97     18.81 o
  10   3  13       92.46       68.43      7.90 o
  11   3  13      110.21       69.99      8.41 o
  12   3  13      167.12      125.66     11.78 o
  13   3  13        4.75       10.61      3.18 o
  14   3  13        4.19       14.11      5.67 o
  15   3  13       16.89       15.94      4.42 o
  16   3  13      146.33       92.28     17.47 o
   0   4  13      256.91      277.49     21.17 o
   1   4  13      521.86      496.82     21.01 o
   2   4  13        0.66       11.60      4.97 o
   3   4  13     2239.36     2165.15     57.52 o
   4   4  13      151.51      143.19     13.08 o
   5   4  13     1596.53     1773.55     42.26 o
   6   4  13      201.36      156.90     11.38 o
   7   4  13      305.84      249.29     21.64 o
   8   4  13        9.83        8.00      3.54 o
   9   4  13       88.04       67.89      7.93 o
  10   4  13     1052.34     1144.67     39.47 o
  11   4  13        0.02        7.02      6.62 o
  12   4  13      168.89      162.24     17.01 o
  13   4  13       98.77       75.13      8.87 o
  14   4  13      199.97      166.32     16.25 o
  15   4  13       44.14       28.84      9.26 o
   1   5  13      712.25      643.83     42.65 o
   2   5  13      576.05      539.76     27.85 o
   3   5  13     3965.62     4113.55     97.52 o
   4   5  13      193.29      144.78     10.99 o
   5   5  13      453.54      420.10     21.76 o
   6   5  13        0.94        7.39      3.61 o
   7   5  13      296.34      255.42     15.46 o
   8   5  13      404.52      388.80     21.54 o
   9   5  13      703.54      654.29     27.89 o
  10   5  13       33.33       22.75      4.59 o
  11   5  13      260.00      226.02     19.08 o
  12   5  13      136.51       96.64     17.73 o
  13   5  13      127.48       93.23      9.35 o
  14   5  13       12.39       34.73      7.33 o
  15   5  13       63.37       60.59     10.54 o
   0   6  13       55.25       36.86      9.91 o
   1   6  13      116.75       96.34      8.34 o
   2   6  13       30.47       15.63      4.43 o
   3   6  13     1948.05     1944.67     42.37 o
   4   6  13      220.25      158.25     12.46 o
   5   6  13     1805.38     1841.63     67.88 o
   6   6  13        1.98        3.36      2.86 o
   7   6  13     3006.16     3310.65     83.22 o
   8   6  13      460.20      412.86     23.38 o
   9   6  13      246.19      204.43     17.25 o
  10   6  13      164.49      151.84     13.27 o
  11   6  13      107.20       61.97      8.24 o
  12   6  13       21.22       18.59      9.54 o
  13   6  13       16.01       12.54      5.88 o
  14   6  13       76.77       47.21      9.50 o
  15   6  13      160.90      115.42     20.24 o
   1   7  13      147.29      100.68     10.60 o
   2   7  13     1527.30     1527.39     33.81 o
   3   7  13      359.18      363.88     26.32 o
   4   7  13       31.27       25.69      3.79 o
   5   7  13      137.47       84.75     16.93 o
   6   7  13        3.56       14.16      4.99 o
   7   7  13        2.31        5.54      4.25 o
   8   7  13      438.80      462.78     24.01 o
   9   7  13      423.68      417.92     23.14 o
  10   7  13      289.35      257.21     19.51 o
  11   7  13       24.27       23.15      4.91 o
  12   7  13       42.40       34.45      6.15 o
  13   7  13       11.02       19.70      7.41 o
  14   7  13        2.45        8.34      4.49 o
   0   8  13        0.34        0.22      6.44 o
   1   8  13     1678.45     1790.03     88.92 o
   2   8  13        8.34        9.19      3.94 o
   3   8  13     3326.27     3534.91     54.35 o
   4   8  13       14.99       19.98      5.37 o
   5   8  13     2107.74     2326.48     52.38 o
   6   8  13      148.12      159.14     15.21 o
   7   8  13      599.17      620.25     34.24 o
   8   8  13       68.85       60.02     11.06 o
   9   8  13       20.38       15.73      5.57 o
  10   8  13      361.00      330.37     27.80 o
  11   8  13       65.65       47.23      8.46 o
  12   8  13       24.33       24.04      5.67 o
  13   8  13       96.95       71.03     11.75 o
   1   9  13     1320.49     1085.01    135.54 o
   2   9  13     1369.92     1442.93     65.29 o
   3   9  13     1520.29     1492.06     59.89 o
   4   9  13      109.89      103.41     11.51 o
   5   9  13       40.51       20.96      6.14 o
   6   9  13       15.12       15.27      4.83 o
   7   9  13      270.22      285.40     21.08 o
   8   9  13      661.82      738.52     47.89 o
   9   9  13     1016.00     1129.59     53.98 o
  10   9  13       23.90       22.62      4.61 o
  11   9  13      185.42      184.87     31.69 o
  12   9  13       20.86       10.31      7.08 o
  13   9  13      414.09      457.69     42.65 o
   0  10  13      652.42      626.83     59.53 o
   1  10  13      251.50      252.46     26.02 o
   2  10  13        4.63       17.51      4.64 o
   3  10  13      475.36      487.54     30.62 o
   4  10  13      152.46       87.16     12.16 o
   5  10  13      306.77      280.40     18.47 o
   6  10  13        0.78       16.54      5.35 o
   7  10  13      253.52      247.16     21.84 o
   8  10  13       30.18       30.67      6.65 o
   9  10  13       53.16       36.64     10.70 o
  10  10  13       57.89       49.30      8.34 o
  11  10  13       54.51       41.84      7.47 o
  12  10  13       45.02       30.68     12.91 o
   1  11  13      552.72      559.32     34.49 o
   2  11  13      208.52      158.13     23.51 o
   3  11  13       16.47       26.31      8.89 o
   4  11  13      142.52      138.14     12.44 o
   5  11  13       36.57       26.10      7.40 o
   6  11  13      144.10      145.45     11.58 o
   7  11  13      158.19      157.17     13.75 o
   8  11  13     1022.61     1092.99     46.35 o
   9  11  13      136.36      112.95     14.47 o
  10  11  13      248.70      296.95     29.45 o
  11  11  13       10.37       20.11      7.41 o
   0  12  13      229.25      234.04     35.21 o
   1  12  13      759.13      809.83     37.82 o
   2  12  13      128.78      148.59     13.35 o
   3  12  13     2344.67     2718.57     83.66 o
   4  12  13       38.75       30.99      4.80 o
   5  12  13      934.29      989.50     55.42 o
   6  12  13        0.02       10.48      4.18 o
   7  12  13      334.08      383.15     30.49 o
   8  12  13       28.84       25.75      5.49 o
   9  12  13       36.38       35.23     10.73 o
  10  12  13        0.08        9.70      6.01 o
   1  13  13      967.57     1077.67     52.42 o
   2  13  13      576.28      628.02     36.40 o
   3  13  13      383.45      364.18     26.50 o
   4  13  13       17.14       26.96      5.41 o
   5  13  13      105.22       73.23     10.17 o
   6  13  13       38.77       34.51      6.02 o
   7  13  13      163.59      152.29     24.30 o
   8  13  13        3.26       18.55      5.14 o
   0  14  13      114.35      147.01     28.30 o
   1  14  13       91.95       58.19     10.61 o
   2  14  13       24.97       28.85      9.15 o
   3  14  13       97.51      104.58     12.42 o
   4  14  13       39.14       25.34      5.52 o
   5  14  13        0.63       14.55      4.44 o
   6  14  13        1.28       13.59      5.91 o
   1  15  13      560.50      530.43     52.48 o
   2  15  13      368.81      336.04     30.09 o
   0   0  14     2174.04     2362.67     84.11 o
   1   0  14      901.78      944.65     48.80 o
   2   0  14      111.00      119.15     10.52 o
   3   0  14    16546.13    19015.71    191.09 o
   4   0  14     2095.90     2229.65     62.11 o
   5   0  14     4187.81     4393.82     91.73 o
   6   0  14      427.90      428.32     35.52 o
   7   0  14     1108.02      991.86     87.47 o
   8   0  14        3.91       15.03      9.96 o
   9   0  14        9.05       20.52      4.95 o
  10   0  14      166.35      174.12     23.73 o
  11   0  14       18.24       27.76     10.76 o
  12   0  14      200.37      165.03     17.16 o
  13   0  14      105.06       73.28     18.18 o
  14   0  14        2.58       16.94      5.92 o
  15   0  14     1605.10     1798.72    161.08 o
   1   1  14     2368.26     2533.97     36.27 o
   2   1  14      724.82      892.11     31.95 o
   3   1  14      210.74      203.41     15.93 o
   4   1  14       24.98       40.14      7.14 o
   5   1  14      365.04      315.73     22.49 o
   6   1  14        5.14        1.88      3.58 o
   7   1  14        3.98        5.82      2.25 o
   8   1  14      603.09      482.70     23.47 o
   9   1  14     3228.64     3524.22     73.89 o
  10   1  14      927.83      873.10     31.04 o
  11   1  14       28.83       39.58      8.20 o
  12   1  14      141.65      121.89     13.96 o
  13   1  14       63.42       66.50      9.24 o
  14   1  14       23.57       32.20      5.41 o
  15   1  14        2.97       13.84      5.49 o
   0   2  14      549.29      605.02     29.14 o
   1   2  14       19.53       28.94      5.43 o
   2   2  14      642.37      754.79     25.79 o
   3   2  14        9.02       17.05      6.40 o
   4   2  14       63.52       45.83      6.26 o
   5   2  14       18.22       16.84      5.17 o
   6   2  14       39.53       21.46      3.97 o
   7   2  14      740.20      734.83     27.46 o
   8   2  14       55.63       32.92      4.49 o
   9   2  14       27.24       20.61      3.07 o
  10   2  14      149.60       91.59     18.09 o
  11   2  14        8.71        6.83      4.05 o
  12   2  14       24.95       24.09      5.39 o
  13   2  14        0.13        8.49      3.63 o
  14   2  14        2.48       11.78      3.85 o
  15   2  14      176.65      136.70     19.43 o
   1   3  14     4045.91     4479.40     57.89 o
   2   3  14      376.26      339.36     23.25 o
   3   3  14       32.29       56.93      7.31 o
   4   3  14      419.59      454.07     25.53 o
   5   3  14        3.35        6.98      3.32 o
   6   3  14       17.37       14.05      3.20 o
   7   3  14      290.39      279.80     24.31 o
   8   3  14       93.15       61.56      7.74 o
   9   3  14     3363.60     3665.61     78.87 o
  10   3  14      791.98      704.59     33.79 o
  11   3  14      396.18      472.24     23.72 o
  12   3  14        4.59       13.34      5.20 o
  13   3  14        8.36       17.88      6.85 o
  14   3  14      357.24      315.77     30.45 o
  15   3  14       71.48       49.02      7.11 o
   0   4  14       99.73       82.19     12.43 o
   1   4  14        2.50       10.55      4.91 o
   2   4  14      215.51      192.61     15.60 o
   3   4  14    16463.68    18475.07    288.63 o
   4   4  14       31.28       26.42      6.28 o
   5   4  14     2284.39     2236.52     35.17 o
   6   4  14       19.95       27.49      4.29 o
   7   4  14      583.52      579.12     24.35 o
   8   4  14       34.33       17.53      3.92 o
   9   4  14      245.12      195.54     27.46 o
  10   4  14      217.60      207.90     18.41 o
  11   4  14       40.97       25.34      6.01 o
  12   4  14       17.32       12.73      3.34 o
  13   4  14       44.95       35.92      5.41 o
  14   4  14      166.63      123.75     12.95 o
  15   4  14     1174.90     1083.85     69.80 o
   1   5  14      372.53      331.38     22.23 o
   2   5  14     1097.09     1105.72     34.65 o
   3   5  14      214.60      163.65     12.41 o
   4   5  14      194.97      144.93     14.40 o
   5   5  14       85.99       49.72      5.72 o
   6   5  14        0.61        7.74      2.73 o
   7   5  14       36.80       26.40      4.42 o
   8   5  14        1.15        5.44      2.78 o
   9   5  14      440.16      420.33     23.86 o
  10   5  14      732.49      671.81     33.17 o
  11   5  14       11.25       15.81      5.73 o
  12   5  14      114.82       53.38     12.12 o
  13   5  14       46.85       40.41      7.20 o
  14   5  14       49.56       49.23      9.80 o
   0   6  14      167.91       85.11     29.41 o
   1   6  14       16.58       12.82      3.68 o
   2   6  14      448.86      398.08     24.40 o
   3   6  14      294.03      281.50     21.58 o
   4   6  14       81.75       52.84      7.09 o
   5   6  14      950.68      879.95     35.33 o
   6   6  14      304.14      262.90     21.59 o
   7   6  14      971.44      952.24     52.58 o
   8   6  14        2.09        6.46      3.40 o
   9   6  14        1.76        8.82      3.28 o
  10   6  14      145.77      128.38     12.20 o
  11   6  14       42.37       30.89      5.14 o
  12   6  14      134.62       93.34     12.71 o
  13   6  14       33.42       32.10      9.08 o
  14   6  14       57.21       54.92      8.96 o
   1   7  14     2378.91     2413.79    103.42 o
   2   7  14      795.81      726.84     27.20 o
   3   7  14      321.97      274.37     18.50 o
   4   7  14        6.84        8.83      6.80 o
   5   7  14       54.11       25.81      4.56 o
   6   7  14       18.71       11.96      5.09 o
   7   7  14      252.09      221.63     20.14 o
   8   7  14       32.69       19.20      7.79 o
   9   7  14     2834.92     3151.93    142.75 o
  10   7  14      132.93       96.11     14.28 o
  11   7  14       15.83       27.70      5.58 o
  12   7  14      118.10       78.50     11.58 o
  13   7  14       35.57       41.28      9.95 o
   0   8  14      672.58      604.00     49.11 o
   1   8  14      332.51      303.00     22.66 o
   2   8  14        9.24       16.10      6.25 o
   3   8  14     3708.81     4103.45    109.10 o
   4   8  14       73.66       39.37      6.11 o
   5   8  14      779.01      864.05     35.60 o
   6   8  14       14.75       15.97      4.27 o
   7   8  14      718.90      759.69     40.29 o
   8   8  14      483.54      522.78     27.92 o
   9   8  14      162.87      153.53     14.13 o
  10   8  14        1.39       13.61      7.22 o
  11   8  14       20.31       27.44      5.54 o
  12   8  14       24.42       23.75     12.23 o
  13   8  14      223.46      182.43     25.10 o
   1   9  14       21.90       25.73      6.49 o
   2   9  14      295.03      232.99     18.66 o
   3   9  14      485.45      503.57     26.65 o
   4   9  14      377.90      383.39     23.09 o
   5   9  14      534.92      581.41     32.80 o
   6   9  14       95.17       67.92      7.84 o
   7   9  14       78.13       42.70      6.15 o
   8   9  14      151.36      135.19     17.16 o
   9   9  14       66.71       59.23      7.77 o
  10   9  14       21.71       28.69      8.19 o
  11   9  14       32.11       30.52     13.31 o
  12   9  14       58.03       62.56     17.65 o
   0  10  14      732.75      749.51     80.43 o
   1  10  14       68.19       53.67      9.39 o
   2  10  14      172.20      137.63     14.88 o
   3  10  14      830.29      740.07     59.95 o
   4  10  14      469.98      449.04     28.00 o
   5  10  14      658.75      637.69     32.36 o
   6  10  14        9.24       16.52      4.59 o
   7  10  14     1786.98     1755.45    152.37 o
   8  10  14       10.39       15.65      7.92 o
   9  10  14        0.12       16.46      4.59 o
  10  10  14      118.84      115.02     13.96 o
  11  10  14       52.61       36.94      7.84 o
   1  11  14      827.95      903.94     54.03 o
   2  11  14      102.61       69.06      9.63 o
   3  11  14      398.75      343.89     39.63 o
   4  11  14       43.89       37.91      7.34 o
   5  11  14       31.18       20.29      4.94 o
   6  11  14      401.11      437.46     28.82 o
   7  11  14      480.31      458.57     35.13 o
   8  11  14        1.17       11.89      5.64 o
   9  11  14      526.15      509.70     40.48 o
  10  11  14       44.44       47.08     10.74 o
   0  12  14       15.65       13.96      6.84 o
   1  12  14        2.20       12.29      3.78 o
   2  12  14        4.63       21.58      5.81 o
   3  12  14     1142.10     1308.59     47.21 o
   4  12  14        3.09       21.07      5.98 o
   5  12  14       39.62       25.53      6.21 o
   6  12  14       11.13       13.16      5.01 o
   7  12  14       20.52       24.36      4.52 o
   8  12  14       76.03       51.49      8.19 o
   9  12  14      103.50       94.16     10.63 o
   1  13  14        6.68        6.58      9.37 o
   2  13  14      242.07      218.88     24.57 o
   3  13  14        3.60       23.45      7.66 o
   4  13  14       92.15       66.75      9.27 o
   5  13  14      165.32      187.62     20.25 o
   6  13  14      173.83      156.52     18.13 o
   7  13  14       11.93       17.25      6.41 o
   0  14  14       57.69       89.63     25.92 o
   1  14  14      151.25      145.19     19.11 o
   2  14  14        0.72       14.14      5.13 o
   3  14  14      546.65      552.14     38.89 o
   4  14  14       33.02       30.79      6.41 o
   1   1  15     1757.94     1886.86     29.68 o
   2   1  15       48.97       24.09      5.61 o
   3   1  15     3489.12     3902.71     51.39 o
   4   1  15     1701.10     1984.39     43.92 o
   5   1  15      539.38      498.87     24.43 o
   6   1  15      579.30      595.38     25.30 o
   7   1  15        5.32        7.55      4.32 o
   8   1  15      423.46      347.35     35.12 o
   9   1  15      531.53      479.74     39.63 o
  10   1  15       18.41       20.00      4.75 o
  11   1  15        5.55       16.06      3.92 o
  12   1  15       28.86       12.40      3.19 o
  13   1  15      193.78      142.31     14.78 o
  14   1  15      158.61      101.83     10.16 o
  15   1  15      181.31      136.29     27.39 o
   0   2  15       43.78       71.68     10.27 o
   1   2  15      944.64     1047.20     29.92 o
   2   2  15      225.19      198.74     12.35 o
   3   2  15        0.45       10.33      3.64 o
   4   2  15     1461.31     1644.55     52.95 o
   5   2  15     3048.80     3242.22     67.32 o
   6   2  15      173.77      121.47     11.72 o
   7   2  15      873.86      923.62     27.39 o
   8   2  15       14.77       15.19      3.78 o
   9   2  15      265.06      281.69     22.88 o
  10   2  15      299.16      229.92     20.85 o
  11   2  15      351.07      263.69     22.52 o
  12   2  15       21.67       17.83      4.65 o
  13   2  15      382.78      316.10     28.76 o
  14   2  15      152.50      111.26     13.00 o
  15   2  15      679.11      621.26     38.40 o
   1   3  15     1063.10     1079.24     32.77 o
   2   3  15      885.81      933.17     37.63 o
   3   3  15      762.49      846.14     41.40 o
   4   3  15      241.45      196.55     13.65 o
   5   3  15       23.47       17.07      5.53 o
   6   3  15      230.88      234.37     16.04 o
   7   3  15      114.82       79.20      9.66 o
   8   3  15        0.30        9.47      3.89 o
   9   3  15       17.55       12.94      3.90 o
  10   3  15      280.33      261.95     19.03 o
  11   3  15       40.43       28.76      5.20 o
  12   3  15      197.52      188.64     15.59 o
  13   3  15       81.03       51.48      7.72 o
  14   3  15        5.69        8.26      6.17 o
   0   4  15      600.05      566.07     41.16 o
   1   4  15       23.01       12.49      5.48 o
   2   4  15      358.48      345.21     20.24 o
   3   4  15       79.75       48.22      6.97 o
   4   4  15        7.62       10.05      4.72 o
   5   4  15     1196.55     1325.97     45.21 o
   6   4  15        0.26        6.46      3.30 o
   7   4  15      210.18      183.83     15.05 o
   8   4  15      117.63      107.61      9.70 o
   9   4  15       70.41       50.52      6.51 o
  10   4  15      165.03      128.16     10.81 o
  11   4  15       40.41       26.32      4.74 o
  12   4  15       11.51       16.94      4.93 o
  13   4  15        1.45       16.08      4.42 o
  14   4  15       74.71       56.92      9.63 o
   1   5  15      991.83      893.60     38.24 o
   2   5  15     1518.92     1565.94     33.59 o
   3   5  15     1441.23     1536.54     35.84 o
   4   5  15     2372.93     2486.72     78.82 o
   5   5  15      264.82      186.19     14.49 o
   6   5  15       74.28       39.08      5.38 o
   7   5  15       78.10       64.95      7.45 o
   8   5  15       57.88       42.79      5.54 o
   9   5  15      754.13      807.76     41.64 o
  10   5  15      190.36      171.39     12.69 o
  11   5  15      164.44      146.95     15.55 o
  12   5  15      318.67      305.76     34.18 o
  13   5  15       30.62       27.55      6.54 o
  14   5  15      101.93       69.88     13.79 o
   0   6  15      599.87      531.14     48.86 o
   1   6  15      639.67      625.46     30.62 o
   2   6  15      648.37      656.13     32.00 o
   3   6  15        2.17       12.58      3.14 o
   4   6  15      114.92       76.50     15.18 o
   5   6  15      805.83      805.05     39.82 o
   6   6  15      282.84      285.56     20.57 o
   7   6  15      413.24      405.43     22.45 o
   8   6  15      189.97      177.28     14.41 o
   9   6  15       90.04       60.86     10.20 o
  10   6  15       31.36       20.69      5.20 o
  11   6  15      122.69       96.04     11.95 o
  12   6  15       64.32       40.64      8.42 o
  13   6  15      162.45      132.47     15.71 o
   1   7  15      124.41       94.32     10.59 o
   2   7  15       30.39       21.08      3.82 o
   3   7  15      252.81      226.80     27.99 o
   4   7  15      154.57      123.23     18.63 o
   5   7  15      220.10      208.58     26.37 o
   6   7  15       16.51       20.93      5.71 o
   7   7  15      682.38      690.38     33.46 o
   8   7  15       15.42       34.37      5.77 o
   9   7  15      312.45      318.36     23.45 o
  10   7  15      126.40      102.13     18.39 o
  11   7  15       65.42       41.61      7.09 o
  12   7  15       21.74       26.99      7.66 o
  13   7  15      144.71      118.82     15.68 o
   0   8  15      293.66      250.86     46.39 o
   1   8  15       60.87       51.87      6.82 o
   2   8  15      272.92      254.22     19.68 o
   3   8  15      112.02       86.62     10.90 o
   4   8  15      185.97      208.12     21.53 o
   5   8  15     1620.96     1867.15     57.95 o
   6   8  15        0.33       18.82      7.23 o
   7   8  15      429.52      428.75     28.07 o
   8   8  15      177.25      159.97     14.32 o
   9   8  15      102.60       70.90     12.33 o
  10   8  15        0.36       13.10      4.35 o
  11   8  15       30.89       36.04      7.73 o
  12   8  15       12.20       16.08      5.28 o
   1   9  15      285.63      304.65     22.14 o
   2   9  15       15.85       24.77      5.35 o
   3   9  15      222.22      211.74     22.58 o
   4   9  15      569.92      610.57     33.17 o
   5   9  15      340.85      284.85     26.29 o
   6   9  15        0.25       11.68      7.48 o
   7   9  15        1.16        9.14      5.72 o
   8   9  15       55.25       46.68      6.84 o
   9   9  15      635.83      677.25     57.61 o
  10   9  15      318.38      310.68     32.32 o
  11   9  15       90.93       60.92     12.85 o
   0  10  15     1105.61     1246.03     93.22 o
   1  10  15      403.84      375.62     29.52 o
   2  10  15      294.36      255.31     28.08 o
   3  10  15        4.92        7.00      6.34 o
   4  10  15        0.26       16.24      3.68 o
   5  10  15       55.36       22.32      5.41 o
   6  10  15       74.21       43.46     10.34 o
   7  10  15        1.11        6.60      5.28 o
   8  10  15      569.48      534.39     57.36 o
   9  10  15       15.05       17.06      7.85 o
  10  10  15        6.87       10.61      5.11 o
   1  11  15       18.21       27.06      6.16 o
   2  11  15      233.27      234.61     22.34 o
   3  11  15        5.15       13.93      4.52 o
   4  11  15      205.68      171.88     25.90 o
   5  11  15        0.28        7.97      4.51 o
   6  11  15      168.40      161.25     17.65 o
   7  11  15      118.07       71.61      9.86 o
   8  11  15      267.64      261.52     26.63 o
   9  11  15      475.01      448.53     33.28 o
   0  12  15       95.07       65.36     12.37 o
   1  12  15        3.54       16.07      5.80 o
   2  12  15       34.61       35.87      6.55 o
   3  12  15      264.59      275.93     29.12 o
   4  12  15      368.44      366.78     34.56 o
   5  12  15      659.05      675.60     38.34 o
   6  12  15        1.89       10.84      4.98 o
   7  12  15      234.55      201.98     19.44 o
   1  13  15       71.05       56.76     21.66 o
   2  13  15      297.02      300.41     26.19 o
   3  13  15       11.57       11.76      5.50 o
   4  13  15        0.11       12.65      4.45 o
   5  13  15        5.61       17.88      7.27 o
   0   0  16      662.45      510.92     42.06 o
   1   0  16      215.17      178.49     25.80 o
   2   0  16      639.95      524.68     38.01 o
   3   0  16     1282.96     1231.11     93.65 o
   4   0  16      281.98      317.74     22.74 o
   5   0  16     1564.19     1766.20     72.63 o
   6   0  16      553.08      582.93     44.87 o
   7   0  16     2117.78     2323.31     67.61 o
   8   0  16      313.34      301.91     28.77 o
   9   0  16      115.03      104.16     21.05 o
  10   0  16      730.27      778.59     59.03 o
  11   0  16        3.88       23.33      8.72 o
  12   0  16      147.57      158.37     25.55 o
  13   0  16      136.43       83.16     24.66 o
  14   0  16        0.66       21.03      7.10 o
   1   1  16      165.71      118.39      9.20 o
   2   1  16      148.40       76.11     11.50 o
   3   1  16      112.53       60.60      6.40 o
   4   1  16      200.02      139.36     11.54 o
   5   1  16      522.85      464.08     20.44 o
   6   1  16      213.01      162.95     14.43 o
   7   1  16       34.26       29.27      4.85 o
   8   1  16       18.88        9.71      3.63 o
   9   1  16       57.07       48.81      5.88 o
  10   1  16       11.30       24.36      7.30 o
  11   1  16      340.03      284.03     25.59 o
  12   1  16       14.17       11.44      4.44 o
  13   1  16       24.74       28.88      4.85 o
  14   1  16       49.45       44.70      7.79 o
   0   2  16        0.87       -2.81      5.01 o
   1   2  16       50.52       35.59      7.45 o
   2   2  16      271.52      234.16     14.56 o
   3   2  16        0.88        7.28      3.70 o
   4   2  16       11.04       11.60      5.77 o
   5   2  16        7.95        8.56      4.82 o
   6   2  16       21.25       25.97      4.20 o
   7   2  16      348.26      347.46     20.75 o
   8   2  16       10.09       15.84      3.26 o
   9   2  16       30.74       11.95      3.86 o
  10   2  16      209.87      193.17     15.57 o
  11   2  16        0.25        9.89      5.59 o
  12   2  16        9.70       19.01      4.45 o
  13   2  16       40.13       26.19      8.22 o
  14   2  16       46.15       33.51      8.20 o
   1   3  16        2.19       11.00      4.36 o
   2   3  16        7.74       16.54      4.74 o
   3   3  16      455.53      417.57     21.95 o
   4   3  16      633.31      683.75     28.15 o
   5   3  16      879.73      880.49     28.40 o
   6   3  16      259.98      216.19     18.01 o
   7   3  16       47.71       40.69      6.41 o
   8   3  16      200.81      199.93     15.51 o
   9   3  16        1.53       17.83      3.38 o
  10   3  16        0.92        2.32      3.55 o
  11   3  16     1079.03     1071.41     44.55 o
  12   3  16       72.18       60.47      9.17 o
  13   3  16        0.10       12.12      7.73 o
  14   3  16       26.15       22.52      4.85 o
   0   4  16     2423.54     2645.19     62.86 o
   1   4  16      103.12       73.05      7.96 o
   2   4  16      498.73      428.83     23.12 o
   3   4  16      288.64      276.87     17.45 o
   4   4  16     1003.12     1163.72     32.40 o
   5   4  16      839.09      991.03     35.49 o
   6   4  16        3.93        4.23      4.02 o
   7   4  16     1055.74     1143.86     50.60 o
   8   4  16      149.32      123.85     11.46 o
   9   4  16      385.90      353.07     24.51 o
  10   4  16       17.22       11.71      4.73 o
  11   4  16      136.31      142.46     11.79 o
  12   4  16       19.68       30.74      5.45 o
  13   4  16       27.22       20.67      4.15 o
   1   5  16      289.87      253.14     17.85 o
   2   5  16      236.34      233.13     17.70 o
   3   5  16      122.69       64.71     11.47 o
   4   5  16        1.05       13.39      4.87 o
   5   5  16     1106.93      985.80     42.65 o
   6   5  16        3.07        9.30      3.18 o
   7   5  16       23.04       27.24      4.28 o
   8   5  16      394.35      404.05     24.20 o
   9   5  16        8.33        8.52      2.95 o
  10   5  16       36.99       17.54      3.68 o
  11   5  16       76.76       47.07      7.63 o
  12   5  16        2.43       18.01      4.10 o
  13   5  16        1.85       23.69      7.88 o
   0   6  16     1096.13     1161.22     52.46 o
   1   6  16        9.43       10.71      5.10 o
   2   6  16      522.54      494.46     27.75 o
   3   6  16       78.95       40.52      6.15 o
   4   6  16      489.54      485.13     24.61 o
   5   6  16      517.92      584.51     33.71 o
   6   6  16       61.68       55.44      7.08 o
   7   6  16      176.43      156.35     11.99 o
   8   6  16       62.21       57.44      5.77 o
   9   6  16      442.16      448.61     25.82 o
  10   6  16        0.47       12.64      5.41 o
  11   6  16        0.01       18.19      7.45 o
  12   6  16        5.51       15.62      7.14 o
   1   7  16       71.60       68.87      7.64 o
   2   7  16      195.61      185.64     14.99 o
   3   7  16      215.65      193.17     17.76 o
   4   7  16      746.66      729.86     48.48 o
   5   7  16      141.93       88.72     14.21 o
   6   7  16      239.16      264.09     23.84 o
   7   7  16        8.31       24.93      8.80 o
   8   7  16       43.73       40.51      9.08 o
   9   7  16       78.29       88.66     11.30 o
  10   7  16       19.57       21.13      4.41 o
  11   7  16      290.16      261.74     33.80 o
  12   7  16       16.34       25.00      6.44 o
   0   8  16       12.47       17.81      8.18 o
   1   8  16       58.41       61.47      8.79 o
   2   8  16      293.85      316.47     29.28 o
   3   8  16     1265.72     1443.95     50.48 o
   4   8  16      146.40      118.59     13.53 o
   5   8  16      238.42      202.99     27.22 o
   6   8  16       39.30       20.09      9.41 o
   7   8  16      872.59      914.22     53.42 o
   8   8  16       16.55       39.22      6.70 o
   9   8  16      109.89       74.48     11.57 o
  10   8  16        0.18        7.66      4.28 o
  11   8  16       54.70       43.59     12.11 o
   1   9  16      357.99      268.09     59.89 o
   2   9  16     1352.59     1611.64     54.33 o
   3   9  16        4.00        6.36      4.81 o
   4   9  16      243.20      196.35     22.44 o
   5   9  16      162.74      121.57     21.34 o
   6   9  16       26.73       24.21      6.93 o
   7   9  16       19.20       22.54      4.83 o
   8   9  16      259.17      297.21     36.06 o
   9   9  16        5.42       12.90      5.82 o
  10   9  16      236.27      185.60     21.48 o
   0  10  16        2.79       16.10     13.30 o
   1  10  16       11.08       18.24      6.04 o
   2  10  16      107.50       80.22     12.29 o
   3  10  16      246.73      176.03     23.42 o
   4  10  16        1.52       15.95      6.48 o
   5  10  16      195.87      174.80     14.51 o
   6  10  16      121.40       87.66     10.26 o
   7  10  16      537.17      580.02     39.87 o
   8  10  16      141.81      120.52     18.68 o
   9  10  16      246.94      237.54     26.08 o
   1  11  16      137.36      150.59     15.45 o
   2  11  16      190.22      190.92     19.89 o
   3  11  16       63.62       40.08     13.11 o
   4  11  16      164.20      125.07     19.55 o
   5  11  16        0.84       20.00      5.28 o
   6  11  16      303.22      269.60     25.65 o
   7  11  16       43.59       18.98     15.31 o
   8  11  16      137.65      144.31     24.14 o
   0  12  16      116.42      118.36     20.23 o
   1  12  16        2.01       16.91      5.88 o
   2  12  16       28.30       33.60     12.65 o
   3  12  16      261.48      254.91     25.75 o
   4  12  16       31.00       26.20     13.27 o
   5  12  16        1.56       17.91      4.89 o
   6  12  16       89.30       52.28      7.66 o
   1  13  16       68.49       54.77     10.48 o
   2  13  16      335.79      308.30     30.04 o
   1   1  17        6.84       15.52      4.57 o
   2   1  17      275.30      260.12     16.26 o
   3   1  17     1396.62     1566.07     43.82 o
   4   1  17        7.97       19.45      4.50 o
   5   1  17      201.27      170.69     14.26 o
   6   1  17      735.53      821.94     37.64 o
   7   1  17      230.13      258.35     17.46 o
   8   1  17      261.98      256.42     19.50 o
   9   1  17      422.87      470.67     26.78 o
  10   1  17      126.34      136.10     13.29 o
  11   1  17      248.61      249.95     29.24 o
  12   1  17      101.31      107.06     12.39 o
  13   1  17      180.13      147.35     16.86 o
   0   2  17      204.35      214.19     20.66 o
   1   2  17      149.24      105.17     11.00 o
   2   2  17      419.42      418.43     22.73 o
   3   2  17     1916.64     2153.49     51.15 o
   4   2  17       49.47       46.65      9.58 o
   5   2  17      810.83     1128.05     33.63 o
   6   2  17       18.32       22.43      4.29 o
   7   2  17      813.64      971.81     47.92 o
   8   2  17       51.18       31.89      4.80 o
   9   2  17     1266.80     1388.89     49.36 o
  10   2  17       35.30       33.94      5.66 o
  11   2  17      223.14      220.19     23.37 o
  12   2  17       30.59       24.01      6.58 o
  13   2  17      578.38      548.32     46.32 o
   1   3  17      169.25      142.83     12.74 o
   2   3  17       73.00       61.21      6.60 o
   3   3  17      630.71      686.40     29.82 o
   4   3  17      865.21      935.65     32.95 o
   5   3  17     1100.85     1187.58     51.29 o
   6   3  17      319.91      312.27     17.87 o
   7   3  17        2.45       14.10      4.73 o
   8   3  17       32.55       30.22      4.90 o
   9   3  17      180.58      173.89     15.58 o
  10   3  17      122.50      104.66     11.75 o
  11   3  17      118.53      104.45     12.07 o
  12   3  17       25.71       19.74      9.04 o
  13   3  17       23.34       15.29      5.43 o
   0   4  17      546.99      554.20     40.55 o
   1   4  17      106.76       65.17      7.24 o
   2   4  17       71.62       45.03      5.91 o
   3   4  17      109.67       81.21      8.56 o
   4   4  17      341.32      371.08     20.85 o
   5   4  17      122.85       81.76     14.36 o
   6   4  17       13.10       20.07      6.20 o
   7   4  17      167.90      168.27     12.38 o
   8   4  17       12.13       20.32      5.87 o
   9   4  17       47.16       26.70      5.59 o
  10   4  17       41.46       30.38      4.06 o
  11   4  17        0.63        6.83      3.99 o
  12   4  17       96.86       58.52     10.93 o
   1   5  17       58.43       44.23      6.09 o
   2   5  17       98.98       68.78     10.05 o
   3   5  17     2304.37     2523.35     55.53 o
   4   5  17      522.64      528.40     32.58 o
   5   5  17      227.11      209.05     15.69 o
   6   5  17      116.28       84.09     13.80 o
   7   5  17      124.89      118.42     13.18 o
   8   5  17       44.27       25.31      4.61 o
   9   5  17      318.70      304.55     19.21 o
  10   5  17      181.12      144.84     20.01 o
  11   5  17      775.39      899.50     48.92 o
  12   5  17       95.53       67.09     11.04 o
   0   6  17      590.47      628.21     48.78 o
   1   6  17       38.97       32.32      6.67 o
   2   6  17       78.00       64.50      7.14 o
   3   6  17      923.46      967.53     46.15 o
   4   6  17       52.00       39.22      5.33 o
   5   6  17      282.36      330.72     23.26 o
   6   6  17        0.07        8.76      7.47 o
   7   6  17      777.02      897.67     42.16 o
   8   6  17        0.15       17.39      3.93 o
   9   6  17      343.91      328.15     27.53 o
  10   6  17        1.42       11.74      4.76 o
  11   6  17      179.04      142.54     25.74 o
   1   7  17       99.52       66.76      7.77 o
   2   7  17       13.01       18.51      4.52 o
   3   7  17        6.72       16.38      5.44 o
   4   7  17     1222.10     1338.52     42.21 o
   5   7  17       24.63       20.32      7.62 o
   6   7  17        0.53       10.25      6.85 o
   7   7  17       13.42       14.27      6.93 o
   8   7  17       61.70       47.34      8.43 o
   9   7  17      181.99      146.33     33.97 o
  10   7  17       22.90       22.64      8.02 o
  11   7  17       39.16       42.40      7.42 o
   0   8  17      162.55      127.51     19.18 o
   1   8  17      461.43      455.56     33.55 o
   2   8  17        0.66       18.61      6.63 o
   3   8  17      117.28       62.37     10.30 o
   4   8  17      165.78      151.95     12.55 o
   5   8  17      351.05      358.62     26.73 o
   6   8  17       20.81       15.91      4.05 o
   7   8  17      398.95      403.33     40.93 o
   8   8  17       42.47       30.21     10.22 o
   9   8  17       11.98       14.56      3.72 o
  10   8  17       18.87       19.03      7.49 o
   1   9  17       38.58       42.66      5.81 o
   2   9  17      144.15      129.37     16.34 o
   3   9  17      495.39      457.08     31.45 o
   4   9  17       36.50       31.87      6.08 o
   5   9  17       33.82       24.47      5.83 o
   6   9  17        6.20       10.68      4.99 o
   7   9  17        6.26       19.39      6.52 o
   8   9  17       92.67       75.74      8.86 o
   9   9  17      555.09      567.81     41.63 o
   0  10  17      295.82      298.54     35.01 o
   1  10  17        1.50       36.81     11.66 o
   2  10  17       58.85       42.85      7.27 o
   3  10  17      250.24      250.77     29.40 o
   4  10  17        2.07       14.75      6.73 o
   5  10  17       65.64       57.52      8.29 o
   6  10  17       29.17       32.01      8.35 o
   7  10  17      120.56      102.44     14.71 o
   8  10  17       64.17       44.16      7.10 o
   1  11  17        0.32        2.75      6.85 o
   2  11  17      158.45      126.86     17.33 o
   3  11  17        0.19        6.63      7.37 o
   4  11  17      558.38      655.44     60.47 o
   5  11  17      119.82      103.75     19.15 o
   6  11  17       14.27       20.21     11.13 o
   0  12  17        8.98       26.07     15.38 o
   1  12  17       38.34       32.63      7.17 o
   2  12  17       51.94       29.61      9.10 o
   3  12  17      162.22      141.04     16.76 o
   0   0  18      681.75      853.08     51.06 o
   1   0  18     1219.45     1578.91     65.44 o
   2   0  18       13.03       27.95      7.03 o
   3   0  18     4428.76     5297.57    128.17 o
   4   0  18      898.34      881.11     91.91 o
   5   0  18      332.33      298.16     20.46 o
   6   0  18      443.01      435.42     32.11 o
   7   0  18     1428.79     1791.43     75.27 o
   8   0  18      815.56      948.60     54.53 o
   9   0  18        5.21       10.74      5.49 o
  10   0  18     1460.46     1500.11    115.55 o
  11   0  18      272.11      261.39     37.78 o
  12   0  18        0.27       19.34      8.14 o
   1   1  18        5.12       13.28      5.51 o
   2   1  18       21.17       21.38      5.89 o
   3   1  18      988.55     1091.31     42.75 o
   4   1  18       61.84       32.09      5.77 o
   5   1  18      275.05      229.33     15.75 o
   6   1  18      108.95      116.12     10.28 o
   7   1  18       83.40       42.99      5.47 o
   8   1  18        0.05       18.29      3.65 o
   9   1  18        0.41        0.71      4.31 o
  10   1  18       23.08       21.63      4.47 o
  11   1  18      201.94      165.45     16.31 o
  12   1  18      309.27      294.56     24.80 o
   0   2  18        1.83       33.38      8.14 o
   1   2  18        1.60       10.49      4.13 o
   2   2  18       41.64       29.47      4.28 o
   3   2  18       86.42       77.76      6.97 o
   4   2  18        5.02       13.24      2.61 o
   5   2  18       13.79       25.39      4.77 o
   6   2  18       22.77       27.66      4.46 o
   7   2  18      335.74      373.75     21.56 o
   8   2  18        2.72        9.34      4.18 o
   9   2  18       29.54       17.45      6.09 o
  10   2  18       99.97       72.57     13.16 o
  11   2  18       16.95       14.91      4.20 o
  12   2  18       33.81       30.45      6.61 o
   1   3  18       31.51       30.53      6.17 o
   2   3  18      200.00      167.45     12.36 o
   3   3  18     1299.99     1519.02     34.66 o
   4   3  18      236.35      217.93     16.96 o
   5   3  18       82.84       48.81     10.33 o
   6   3  18        7.55       15.83      4.93 o
   7   3  18      788.94      911.74     33.77 o
   8   3  18        1.83        8.50      3.48 o
   9   3  18        5.01       15.97      4.89 o
  10   3  18        3.73       18.22      4.34 o
  11   3  18      281.66      240.34     23.71 o
  12   3  18       14.41       20.37      4.90 o
   0   4  18       35.82       29.27     10.20 o
   1   4  18       61.30       63.85      9.11 o
   2   4  18       66.74       44.67      6.27 o
   3   4  18     4250.17     4876.31     84.92 o
   4   4  18      171.46      166.20     13.19 o
   5   4  18      307.75      280.54     18.24 o
   6   4  18        3.20        4.35      3.32 o
   7   4  18      443.67      497.67     26.46 o
   8   4  18      314.02      376.91     23.92 o
   9   4  18      109.92       69.22      9.92 o
  10   4  18       87.26       81.73      9.69 o
  11   4  18       93.58       68.10     10.93 o
   1   5  18       21.52       21.93      4.97 o
   2   5  18      105.62       92.57      8.58 o
   3   5  18       12.22        9.08      6.50 o
   4   5  18      148.75      167.48     13.87 o
   5   5  18        0.38       13.85      5.86 o
   6   5  18       16.40       17.35      3.92 o
   7   5  18        3.11       19.87      6.88 o
   8   5  18        1.62       17.00      5.50 o
   9   5  18        0.42       13.69      6.17 o
  10   5  18        1.40       12.27      5.57 o
  11   5  18      195.42      188.11     21.23 o
   0   6  18      276.82      258.42     23.65 o
   1   6  18        2.87       17.63      4.44 o
   2   6  18      190.31      173.73     11.86 o
   3   6  18      849.72      931.04     36.58 o
   4   6  18      202.91      195.87     17.33 o
   5   6  18      443.31      451.15     25.10 o
   6   6  18       65.47       41.70     12.38 o
   7   6  18      292.59      248.05     22.61 o
   8   6  18       23.40       21.06      5.58 o
   9   6  18      293.29      265.25     31.19 o
  10   6  18        2.25       15.19      8.69 o
   1   7  18      230.92      203.39     14.38 o
   2   7  18      447.62      469.93     28.05 o
   3   7  18      745.49      842.52     35.87 o
   4   7  18      224.52      246.35     19.57 o
   5   7  18       61.32       34.81      9.15 o
   6   7  18       47.35       37.66      9.03 o
   7   7  18      455.38      499.04     44.52 o
   8   7  18        1.25       11.78      4.63 o
   9   7  18      169.08      128.39     16.14 o
  10   7  18       14.45       12.72      8.29 o
   0   8  18      401.28      391.99     49.91 o
   1   8  18       31.84       25.67      6.51 o
   2   8  18       14.55       23.94      4.21 o
   3   8  18      324.38      282.93     21.67 o
   4   8  18      109.56       69.16      9.57 o
   5   8  18      174.48      149.48     18.01 o
   6   8  18        0.18       17.23      6.84 o
   7   8  18      328.18      387.59     41.49 o
   8   8  18       12.66       22.18      5.69 o
   9   8  18        9.93       18.04      3.75 o
   1   9  18        0.08       19.12      7.63 o
   2   9  18       12.54       15.93      5.35 o
   3   9  18       36.05       34.89      5.69 o
   4   9  18       36.31       34.14      6.28 o
   5   9  18        8.06       13.01      6.75 o
   6   9  18       13.34       24.51      7.99 o
   7   9  18      241.60      248.02     26.61 o
   8   9  18       69.95       83.51     15.42 o
   0  10  18       98.68       85.82     19.18 o
   1  10  18        0.12       15.69      7.25 o
   2  10  18        0.59       14.77      5.11 o
   3  10  18      724.59      808.53     49.68 o
   4  10  18       29.39       41.70     12.39 o
   5  10  18      317.37      285.10     28.47 o
   6  10  18       33.37       26.99      5.44 o
   1  11  18      313.40      309.53     28.77 o
   2  11  18       50.69       41.78      7.91 o
   3  11  18      228.71      267.74     29.79 o
   4  11  18      110.23       65.83     10.93 o
   1   1  19      593.40      695.38     33.50 o
   2   1  19       69.65       50.66      5.95 o
   3   1  19       18.17       14.88      6.04 o
   4   1  19       24.69       22.43      4.79 o
   5   1  19       57.17       35.10      6.11 o
   6   1  19       34.74       36.89      4.41 o
   7   1  19      247.19      257.80     16.44 o
   8   1  19     1380.54     1595.16     53.59 o
   9   1  19      118.61       65.88      8.22 o
  10   1  19       21.18       21.04      7.08 o
  11   1  19       29.46       26.37      5.68 o
   0   2  19        8.37       11.26      6.94 o
   1   2  19       22.41       26.19      4.65 o
   2   2  19       30.35       26.85      5.39 o
   3   2  19       85.02       91.71      7.68 o
   4   2  19      205.11      203.49     12.56 o
   5   2  19     1924.88     2159.75     54.04 o
   6   2  19       11.50       20.15      4.55 o
   7   2  19      622.77      698.74     31.12 o
   8   2  19        6.01       16.56      4.53 o
   9   2  19      195.06      159.71     15.65 o
  10   2  19      458.36      483.10     30.62 o
  11   2  19       14.22       24.72      5.65 o
   1   3  19      192.72      168.37     12.42 o
   2   3  19       45.45       41.32      6.34 o
   3   3  19        9.15       17.25      6.48 o
   4   3  19        2.72       13.19      4.01 o
   5   3  19       29.97       16.51      5.49 o
   6   3  19        6.24       10.24      4.56 o
   7   3  19       88.29       61.22      6.17 o
   8   3  19      164.54      152.99     14.32 o
   9   3  19        0.07       13.26      4.03 o
  10   3  19       14.17       20.44      7.29 o
  11   3  19       40.99       51.75      6.71 o
   0   4  19       73.97       53.28     14.85 o
   1   4  19      123.37      119.65      9.51 o
   2   4  19      104.25       94.53     11.20 o
   3   4  19      162.42      142.65     10.89 o
   4   4  19      118.09       93.20     10.03 o
   5   4  19      146.38      150.45     12.50 o
   6   4  19       31.77       20.04      5.14 o
   7   4  19       65.44       43.97      7.69 o
   8   4  19       15.26       20.36      4.16 o
   9   4  19       89.21       67.53     12.12 o
  10   4  19        3.30        6.79      5.40 o
   1   5  19      462.83      473.88     23.22 o
   2   5  19     1179.27     1396.74     41.47 o
   3   5  19      384.14      425.48     22.26 o
   4   5  19      328.01      358.41     21.55 o
   5   5  19       84.67       69.52      9.89 o
   6   5  19        0.07        3.92      3.48 o
   7   5  19       80.28       40.56      7.35 o
   8   5  19      199.28      184.66     22.65 o
   9   5  19       32.42       16.39      7.89 o
  10   5  19        0.45       20.71      4.93 o
   0   6  19      234.43      240.68     22.72 o
   1   6  19        3.27       15.28      5.04 o
   2   6  19      137.61      114.35     12.97 o
   3   6  19       29.95       31.89      7.71 o
   4   6  19        2.42       13.61      6.84 o
   5   6  19     1054.46     1161.95     55.04 o
   6   6  19       22.85       24.19      5.52 o
   7   6  19      561.87      714.08     58.32 o
   8   6  19       24.88       35.64      8.81 o
   9   6  19        6.97       32.18      6.59 o
   1   7  19       23.53       29.71      7.45 o
   2   7  19      363.15      338.33     20.11 o
   3   7  19       46.76       47.15      6.55 o
   4   7  19      159.75      151.07     17.75 o
   5   7  19      162.42      160.71     21.56 o
   6   7  19      199.30      190.08     21.90 o
   7   7  19       58.59       38.21      8.16 o
   8   7  19        0.18       19.24      6.32 o
   0   8  19        3.66       11.81      5.45 o
   1   8  19      325.99      304.98     39.48 o
   2   8  19       28.75       21.66      6.19 o
   3   8  19      394.62      432.33     34.66 o
   4   8  19      420.61      458.01     31.83 o
   5   8  19      580.79      594.33     42.49 o
   6   8  19       56.80       40.08     15.78 o
   7   8  19       71.80       54.02     10.12 o
   1   9  19      237.63      263.76     25.40 o
   2   9  19       23.39       27.56     10.75 o
   3   9  19       81.38       88.08      9.21 o
   4   9  19      201.09      222.07     19.51 o
   5   9  19       11.12       29.62      6.20 o
   6   9  19       46.03       40.90      7.00 o
   0  10  19      199.17      181.03     28.55 o
   1  10  19        6.78       36.67     12.29 o
   2  10  19      153.89      135.63     18.31 o
   3  10  19       22.96       28.62      7.89 o
   0   0  20       39.89       48.01     11.24 o
   1   0  20      145.20       95.78     17.30 o
   2   0  20     1150.34     1513.61     79.98 o
   3   0  20      607.57      735.21     50.07 o
   4   0  20       92.39       61.06     10.48 o
   5   0  20     1523.94     1989.86     88.61 o
   6   0  20       35.55       48.95     11.73 o
   7   0  20      781.18     1011.47     80.72 o
   8   0  20      848.93     1093.18     59.67 o
   9   0  20      199.15      246.56     27.08 o
  10   0  20      563.42      618.15     56.87 o
   1   1  20      251.92      284.83     16.61 o
   2   1  20       10.99       32.43      6.38 o
   3   1  20        2.01       21.72      4.97 o
   4   1  20      244.29      226.28     15.16 o
   5   1  20        3.90       21.34      4.19 o
   6   1  20      312.54      396.33     21.97 o
   7   1  20        9.41       24.33      5.28 o
   8   1  20       14.67       28.00      6.13 o
   9   1  20       10.81        8.69      4.69 o
  10   1  20       20.58       23.19      7.17 o
   0   2  20        6.82       20.43      5.96 o
   1   2  20        0.05       15.03      3.66 o
   2   2  20       79.19       52.91      5.93 o
   3   2  20        1.82       15.63      3.88 o
   4   2  20       49.00       47.13      6.45 o
   5   2  20       54.49       47.63      6.55 o
   6   2  20       51.04       34.20      9.22 o
   7   2  20      244.79      232.33     21.14 o
   8   2  20        0.13       15.32      4.02 o
   9   2  20       18.96       23.29      4.26 o
  10   2  20       33.03       22.80      4.94 o
   1   3  20      409.32      468.44     24.73 o
   2   3  20       68.76       56.40      8.72 o
   3   3  20       76.26       49.15      5.94 o
   4   3  20      336.11      324.90     18.68 o
   5   3  20      156.40      133.13      8.54 o
   6   3  20      144.96      111.18     10.07 o
   7   3  20        4.40       17.57      4.06 o
   8   3  20      124.59      141.09     12.61 o
   9   3  20       28.80       32.59      7.17 o
   0   4  20     1238.56     1605.80     74.26 o
   1   4  20       21.58       20.85      5.79 o
   2   4  20      585.44      582.31     33.05 o
   3   4  20      756.59      815.53     32.91 o
   4   4  20       23.19       21.94      4.46 o
   5   4  20     1266.60     1376.12     52.35 o
   6   4  20       65.58       35.38      7.79 o
   7   4  20       64.49       42.13      7.34 o
   8   4  20      444.05      499.34     33.08 o
   9   4  20      436.57      442.76     32.97 o
   1   5  20       61.33       46.45      5.88 o
   2   5  20        3.90       21.90      4.01 o
   3   5  20       62.78       48.56      6.42 o
   4   5  20      545.13      534.67     28.58 o
   5   5  20       39.84       32.05      6.60 o
   6   5  20       72.15       66.90     11.27 o
   7   5  20       17.26       17.20      4.79 o
   8   5  20        0.15       23.59      4.22 o
   0   6  20      115.94      104.64     16.02 o
   1   6  20        6.32       11.85      3.95 o
   2   6  20      603.50      618.49     34.12 o
   3   6  20      104.09       65.68      8.36 o
   4   6  20       26.52       31.93      5.21 o
   5   6  20      448.48      476.36     36.14 o
   6   6  20      194.63      168.55     17.86 o
   7   6  20      189.90      166.82     20.78 o
   1   7  20      441.78      514.51     31.52 o
   2   7  20       51.83       44.82      7.47 o
   3   7  20       41.86       42.56      6.13 o
   4   7  20      318.82      289.27     26.82 o
   5   7  20      197.96      219.59     21.49 o
   6   7  20      339.24      411.85     32.98 o
   0   8  20      111.13      100.54     15.04 o
   1   8  20       31.15       35.90      8.93 o
   2   8  20      414.44      437.84     29.81 o
   3   8  20        9.12       20.70      6.80 o
   4   8  20       77.82       55.41      8.02 o
   5   8  20      371.12      406.21     30.03 o
   1   9  20       10.34       20.77      7.52 o
   2   9  20       62.09       62.87      9.71 o
   3   9  20      112.45      106.75     11.24 o
   1   1  21      286.05      273.20     16.15 o
   2   1  21      189.88      203.98     14.16 o
   3   1  21       13.95       11.56      4.42 o
   4   1  21      405.61      451.01     26.95 o
   5   1  21      287.34      306.85     26.82 o
   6   1  21      412.12      432.87     30.62 o
   7   1  21       38.42       36.02      6.70 o
   8   1  21      155.84      123.88     13.17 o
   0   2  21       32.75       18.78      9.95 o
   1   2  21       92.41       82.79      8.32 o
   2   2  21      333.79      365.19     19.41 o
   3   2  21      178.07      148.68     12.21 o
   4   2  21      293.62      308.62     22.50 o
   5   2  21      469.99      538.61     26.79 o
   6   2  21      212.93      186.42     15.75 o
   7   2  21       10.65       18.34      5.25 o
   8   2  21       86.19       74.44     10.49 o
   1   3  21       64.10       37.67      5.41 o
   2   3  21       37.29       46.89      7.16 o
   3   3  21        1.66       16.58      3.65 o
   4   3  21        3.46       10.90      6.51 o
   5   3  21        0.61       17.98      8.55 o
   6   3  21      275.67      254.09     18.53 o
   7   3  21       14.54       24.13      4.37 o
   8   3  21        0.99       13.59      4.22 o
   0   4  21      188.89      187.71     22.87 o
   1   4  21       37.54       37.67      4.87 o
   2   4  21       46.20       40.75      5.81 o
   3   4  21        0.22       17.00      3.58 o
   4   4  21        1.07       15.23      4.63 o
   5   4  21       84.66       56.37      9.84 o
   6   4  21        9.56       20.32      3.73 o
   7   4  21      234.36      246.14     20.01 o
   1   5  21      160.80      120.84     12.99 o
   2   5  21      133.50      105.26     13.28 o
   3   5  21      171.26      138.89     12.64 o
   4   5  21     1233.12     1424.57     54.71 o
   5   5  21       12.80       17.96      4.69 o
   6   5  21       43.86       42.61      9.39 o
   0   6  21      163.00      146.97     17.98 o
   1   6  21      229.87      263.31     21.20 o
   2   6  21      153.65      127.04     19.90 o
   3   6  21      117.11       87.52     10.56 o
   4   6  21       57.24       57.50      6.69 o
   5   6  21      134.25      139.82     15.50 o
   1   7  21       37.14       28.71      5.83 o
   2   7  21      252.00      270.42     20.58 o
   3   7  21       33.69       29.96      6.73 o
   4   7  21      231.78      186.81     15.60 o
   0   8  21      170.22      209.80     25.73 o
   0   0  22       13.42       23.36      8.78 o
   1   0  22      233.27      271.27     31.13 o
   2   0  22      769.44      950.92     51.69 o
   3   0  22      319.44      384.06     42.31 o
   4   0  22      312.86      305.79     27.40 o
   5   0  22      268.51      296.91     30.00 o
   6   0  22       22.69       30.96      7.43 o
   1   1  22       35.04       56.60      6.65 o
   2   1  22       83.62       82.37      9.34 o
   3   1  22       38.57       28.90      6.77 o
   4   1  22      114.66      101.77      9.15 o
   5   1  22        4.76       20.35      7.16 o
   6   1  22       13.65       24.63      4.38 o
   0   2  22       67.45       85.76     17.19 o
   1   2  22        6.94       26.37      4.61 o
   2   2  22       60.15       39.10      6.49 o
   3   2  22        7.01       16.56      4.49 o
   4   2  22       21.32       43.70      6.51 o
   5   2  22       56.40       48.66      6.49 o
   6   2  22       11.31       20.88      6.07 o
   1   3  22       29.75       37.18      6.00 o
   2   3  22      189.15      187.77     15.40 o
   3   3  22       21.42       22.55      7.55 o
   4   3  22      497.79      650.86     33.27 o
   5   3  22       35.15       37.02      6.06 o
   0   4  22      316.54      348.48     30.64 o
   1   4  22       54.22       54.31      8.21 o
   2   4  22      368.33      406.06     25.25 o
   3   4  22      337.32      346.79     25.50 o
   4   4  22       48.37       40.80      5.97 o
   5   4  22      203.74      163.75     17.11 o
   1   5  22       36.26       35.25      5.34 o
   2   5  22       54.60       49.32      6.36 o
   3   5  22       12.02       16.16      3.86 o
   4   5  22       12.43       20.27      5.12 o
   0   6  22      960.48     1136.04     76.71 o
   1   6  22      170.15      192.76     16.64 o
   1   1  23       77.84       59.28      8.64 o
   2   1  23      125.84      134.56     10.92 o
   3   1  23       17.76       17.06      5.03 o
   0   2  23     3093.11     4340.72    216.65 o
   1   2  23        3.22       28.50      7.27 o
   2   2  23      399.56      409.92     26.80 o
   1   3  23       35.99       45.59      6.73 o
 
